# Supplementary material for: Integrated analysis of sex differences in human dendritic cell, monocyte, and natural killer cell subsets
Source: Front Immunol. 2026 Mar 30;17:1750775. doi: 10.3389/fimmu.2026.1750775 (PMC13070752; doi:10.3389/fimmu.2026.1750775)
Supplement: Supplementary file 7 [file Table1.xlsx]

## Sheet: Table S1
Table S1: basic information of samples used for the scRNA-Seq analysis.
#	donor_id	sex	development_stage
1	SG_HEL_H02a	male	57-year-old human stage
2	SG_HEL_H10a	male	43-year-old human stage
3	SG_HEL_H13a	male	33-year-old human stage
4	SG_HEL_H04a	female	47-year-old human stage
5	SG_HEL_H06a	female	56-year-old human stage
6	SG_HEL_H099	female	33-year-old human stage
7	SG_HEL_H031	female	40-year-old human stage
8	SG_HEL_H055	male	35-year-old human stage
9	SG_HEL_H066	male	40-year-old human stage
10	SG_HEL_H060	female	56-year-old human stage
11	SG_HEL_H082	female	44-year-old human stage
12	SG_HEL_H111	male	52-year-old human stage
13	SG_HEL_H124	male	60-year-old human stage
14	SG_HEL_H012	male	37-year-old human stage
15	SG_HEL_H045	male	42-year-old human stage
16	SG_HEL_H048	female	55-year-old human stage
17	SG_HEL_H166	male	36-year-old human stage
18	SG_HEL_H083	male	45-year-old human stage
19	SG_HEL_H032	female	61-year-old human stage
20	SG_HEL_H119	female	43-year-old human stage
21	SG_HEL_H110	female	49-year-old human stage
22	SG_HEL_H074	male	44-year-old human stage
23	SG_HEL_H113	female	61-year-old human stage
24	SG_HEL_H044	male	41-year-old human stage
25	SG_HEL_H013	male	51-year-old human stage
26	SG_HEL_H054	female	53-year-old human stage
27	SG_HEL_H148	male	37-year-old human stage
28	SG_HEL_H304	female	30-year-old human stage
29	SG_HEL_H314	male	52-year-old human stage
30	SG_HEL_H136	female	38-year-old human stage
31	SG_HEL_H239	male	64-year-old human stage
32	SG_HEL_H138	female	64-year-old human stage
33	SG_HEL_H084	female	32-year-old human stage
34	SG_HEL_H001	female	57-year-old human stage
35	SG_HEL_H156	male	31-year-old human stage
36	SG_HEL_H106	female	47-year-old human stage
37	SG_HEL_H046	female	39-year-old human stage
38	SG_HEL_H127	female	50-year-old human stage
39	SG_HEL_H347	male	34-year-old human stage
40	SG_HEL_H039	female	60-year-old human stage
41	SG_HEL_H030	male	45-year-old human stage
42	SG_HEL_H295	male	33-year-old human stage
43	SG_HEL_H069	female	61-year-old human stage
44	SG_HEL_H024	female	31-year-old human stage
45	SG_HEL_H298	male	37-year-old human stage
46	SG_HEL_H134	female	48-year-old human stage
47	SG_HEL_H103	female	39-year-old human stage
48	SG_HEL_H281	male	61-year-old human stage
49	SG_HEL_H258	male	47-year-old human stage
50	SG_HEL_H342	female	44-year-old human stage
51	SG_HEL_H271	male	36-year-old human stage
52	SG_HEL_H257	male	62-year-old human stage
53	SG_HEL_H339	male	61-year-old human stage
54	SG_HEL_H125	female	47-year-old human stage
55	SG_HEL_H303	male	33-year-old human stage
56	SG_HEL_H270	male	45-year-old human stage
57	SG_HEL_H123	female	58-year-old human stage
58	SG_HEL_H299	male	49-year-old human stage
59	SG_HEL_H067	male	54-year-old human stage
60	SG_HEL_H062	female	62-year-old human stage
61	SG_HEL_H096	female	39-year-old human stage
62	SG_HEL_H135	female	43-year-old human stage
63	SG_HEL_H059	female	56-year-old human stage
64	SG_HEL_H072	male	55-year-old human stage
65	SG_HEL_H093	female	58-year-old human stage

## Sheet: Table S2
Table S2 basic clinical information of study individuals
		Female		Male
number of participants		45		46
Age		41(26-64)		37(24-67)
Sex		0.4945		0.5055
BMI		22.52(15.53-27.79)		21.95(15.77-25.73)
Vaccination within 6mon		no		no
infection within 3mon		no		no
cancers		no		no
Autoimmune disease		no		no
pregancy		no		no
Hypertension		no		no
smoking		no		no
num	ID	Gender	age	BMI	Smoking	Hypertension	infection	cancers	pregancy	recent vaccination
1	HZ001	F	35	23.9199	No	No	No	No	No	No
2	HZ002	F	52	24.0325	No	No	No	No	No	No
3	HZ003	F	32	20.2779	No	No	No	No	No	No
4	HZ004	F	31	22.1632	No	No	No	No	No	No
5	HZ005	F	28	20.1754	No	No	No	No	No	No
6	HZ006	F	51	23.5065	No	No	No	No	No	No
7	HZ007	F	29	24.1748	No	No	No	No	No	No
8	HZ008	F	58	23.9437	No	No	No	No	No	No
9	HZ009	F	28	22.7644	No	No	No	No	No	No
10	HZ010	F	60	25.7344	No	No	No	No	No	No
11	HZ011	F	64	22.4705	No	No	No	No	No	No
12	HZ012	F	56	23.4282	No	No	No	No	No	No
13	HZ013	F	47	20.8188	No	No	No	No	No	No
14	HZ014	F	44	23.8872	No	No	No	No	No	No
15	HZ015	F	33	24.9918	No	No	No	No	No	No
16	HZ016	F	29	23.2768	No	No	No	No	No	No
17	HZ017	F	49	22.7548	No	No	No	No	No	No
18	HZ018	F	32	21.9089	No	No	No	No	No	No
19	HZ019	F	30	22.5172	No	No	No	No	No	No
20	HZ020	F	56	20.5679	No	No	No	No	No	No
21	HZ021	F	55	21.7649	No	No	No	No	No	No
22	HZ022	F	32	17.9094	No	No	No	No	No	No
23	HZ023	F	43	24.3223	No	No	No	No	No	No
24	HZ024	F	50	26.0249	No	No	No	No	No	No
25	HZ025	F	28	18.1941	No	No	No	No	No	No
26	HZ026	F	35	27.7928	No	No	No	No	No	No
27	HZ027	F	26	23.6624	No	No	No	No	No	No
28	HZ028	F	38	17.143	No	No	No	No	No	No
29	HZ029	F	29	15.5291	No	No	No	No	No	No
30	HZ030	F	30	16.1135	No	No	No	No	No	No
31	HZ031	M	37	17.1228	No	No	No	No	No	No
32	HZ032	M	29	17.4215	No	No	No	No	No	No
33	HZ033	M	39	15.7724	No	No	No	No	No	No
34	HZ034	M	39	18.4077	No	No	No	No	No	No
35	HZ035	M	36	19.1433	No	No	No	No	No	No
36	HZ036	M	29	20.7924	No	No	No	No	No	No
37	HZ037	M	30	19.8234	No	No	No	No	No	No
38	HZ038	M	31	19.1299	No	No	No	No	No	No
39	HZ039	M	28	18.5498	No	No	No	No	No	No
40	HZ040	M	27	18.5598	No	No	No	No	No	No
41	HZ041	M	32	21.3733	No	No	No	No	No	No
42	HZ042	M	34	22.5608	No	No	No	No	No	No
43	HZ043	M	37	21.5729	No	No	No	No	No	No
44	HZ044	M	49	21.9889	No	No	No	No	No	No
45	HZ045	M	54	21.5825	No	No	No	No	No	No
46	HZ046	M	49	20.1318	No	No	No	No	No	No
47	HZ047	M	42	22.2503	No	No	No	No	No	No
48	HZ048	M	24	22.9703	No	No	No	No	No	No
49	HZ049	M	49	22.1047	No	No	No	No	No	No
50	HZ050	M	39	21.2442	No	No	No	No	No	No
51	HZ051	M	32	23.1341	No	No	No	No	No	No
52	HZ052	M	64	22.8695	No	No	No	No	No	No
53	HZ053	M	31	24.1748	No	No	No	No	No	No
54	HZ054	M	29	23.9437	No	No	No	No	No	No
55	HZ055	M	37	22.7644	No	No	No	No	No	No
56	HZ056	M	39	25.7344	No	No	No	No	No	No
57	HZ057	M	44	22.4705	No	No	No	No	No	No
58	HZ058	M	43	23.4282	No	No	No	No	No	No
59	HZ059	M	30	20.8188	No	No	No	No	No	No
60	HZ060	M	46	23.8872	No	No	No	No	No	No
61	HZ061	M	25	24.9918	No	No	No	No	No	No
62	HZ062	M	54	23.2768	No	No	No	No	No	No
63	HZ063	M	32	22.7548	No	No	No	No	No	No
64	HZ064	M	64	21.9089	No	No	No	No	No	No
65	HZ065	F	41	22	No	No	No	No	No	No
66	HZ066	F	53	23.4	No	No	No	No	No	No
67	HZ067	F	41	20.2	No	No	No	No	No	No
68	HZ068	F	45	22.7	No	No	No	No	No	No
69	HZ069	F	40	22	No	No	No	No	No	No
70	HZ070	F	46	23.3	No	No	No	No	No	No
71	HZ071	F	53	20.6	No	No	No	No	No	No
72	HZ072	F	38	23.3	No	No	No	No	No	No
73	HZ073	F	48	20.2	No	No	No	No	No	No
74	HZ074	F	55	22	No	No	No	No	No	No
75	HZ075	F	47	22.1	No	No	No	No	No	No
76	HZ076	F	37	22.2	No	No	No	No	No	No
77	HZ077	F	37	23.1	No	No	No	No	No	No
78	HZ078	F	48	21.7	No	No	No	No	No	No
79	HZ079	F	43	23.3	No	No	No	No	No	No
80	HZ080	M	50	22.3	No	No	No	No	No	No
81	HZ081	M	29	23.3	No	No	No	No	No	No
82	HZ082	M	37	20.6	No	No	No	No	No	No
83	HZ083	M	51	23.1	No	No	No	No	No	No
84	HZ084	M	54	22.5	No	No	No	No	No	No
85	HZ085	M	31	23.2	No	No	No	No	No	No
86	HZ086	M	31	20.8	No	No	No	No	No	No
87	HZ087	M	66	22.3	No	No	No	No	No	No
88	HZ088	M	67	20.5	No	No	No	No	No	No
89	HZ089	M	54	23	No	No	No	No	No	No
90	HZ090	M	50	22.3	No	No	No	No	No	No
91	HZ091	M	30	21.9	No	No	No	No	No	No

## Sheet: Table S3
Table S3 Flow cytometry antibodies used in this study
Antibodies	Fluorophores	Source	catalogue number	Clone#	Volume(ml)of antibody in 100ml reaction
CD14	AF700	Biolegend	325614	HCD14	2
CD16	BV605	Biolegend	360728	B73.3	2
HLA-DR	BV650	BD Biosciences	564231	G46-6	3
CD123	BV510	Biolegend	306022	6H6	3
CD141	PE-Cy7	Biolegend	344110	M80	3
CD1c	APC-Cy7	Biolegend	331520	L161	2
AXL	APC	R&Dsystems	FAB154A	108724	3
CD40	BUV395	BD Biosciences	565202	5C3	3
CD83	PE-CF594	BD Biosciences	562631	HB15e	3
CD11c	BV421	Biolegend	337226	Bu15	3
CD19	BV510	Biolegend	302242	HIB19	2
CD3	APC-Cy7	Biolegend	300318	HIT3a	2
CD14	APC-Cy7	Biolegend	325620	HCD14	2
CD16	BUV395	BD Biosciences	563785	3G8	2
CD56	BV711	Biolegend	318336	HCD56	3
CD57	FITC	Miltenyi	130-122-935	TB03	2
NKp30	PerCP-Cy5.5	Biolegend	325216	P30-15	2
NKp46	BV421	Biolegend	137612	29A1.4	2
NKG2A	PE	Biolegend	375104	S19004C	2
CD161	APC	Biolegend	339912	HP-3G10	2
CD107a	PE-Cy5	BD Biosciences	555802	H4A3	5
CD3	APC-Cy7	Biolegend	300318	HIT3a	2
CD19	APC-Cy7	Biolegend	302218	HIB19	2
CD16	BV570	Biolegend	302035	3G8	3
CD56	BV711	Biolegend	318336	HCD56	3
IFN-γ	FITC	BD Biosciences	506504	B27	3
TNF-α	PE-Cy7	BD Biosciences	557647	Mab11	3
CD14	PerCP-Cy5.5	MULTI SCIENCES	F1101404	61d3	2
CD16	PE-Cy7	BD Biosciences	557744	3G8	2
ICAM	BV421	selleck	H1255	HA58	3
CD3	PerCP-Cy5.5	biolegend	317336	OKT3	2
CD4	APC-Cy	MULTI SCIENCES	F11004A06	SK3	2
CD194	PE	eBioscience	12-1949-42	D8SEE	3
CCR10	APC	Biolegend	341506	6588-5	3
CD183	PE-Cy7	eBioscience	25-1839-42	CEW33D	3
CD25	BV510	BD Biosciences	563352	M-A251	3
CCR6	FITC	eBioscience	11-1969-42	R6H1	3
CD127	PE/Dazzle 594	Biolegend	351336	A019D5	3

## Sheet: Table S4
Table S4: results of canonical pathways enrichment analysis of CD141+DC.
Ingenuity Canonical Pathways	-log(p-value)	Ratio	z-score	Molecules
Sirtuin Signaling Pathway	2.9	0.0201	1	ATP5F1E,FOXO1,JUN,NDUFA13,NDUFS1,TIMM17B
Macrophage Alternative Activation Signaling Pathway	2.13	0.0208	0	HLA-DOB,JUN,KLF4,TSC22D3
Neuroinflammation Signaling Pathway	1.36	0.012	1	BIRC6,HLA-DOB,JUN,TGFBR1
Signaling by TGF-beta Receptor Complex	2.88	0.0556	#NUM!	TGFBR1,UBC,UBE2M
Interferon alpha/beta signaling	2.46	0.0395	#NUM!	ISG15,MX1,UBC
MAPK6/MAPK4 signaling	2.22	0.0326	#NUM!	FOXO1,JUN,UBC
Th2 Pathway	1.72	0.0213	#NUM!	HLA-DOB,JUN,TGFBR1
Activation of IRF by Cytosolic Pattern Recognition Receptors	1.54	0.0303	#NUM!	ISG15,JUN
Protein Ubiquitination Pathway	3.05	0.0215	-1.342	BIRC6,DNAJC25,ELOB,UBC,UBE2M,USP9Y
Coronavirus Pathogenesis Pathway	2.8	0.0237	-1	JUN,RPS4X,RPS4Y1,RPS6,TGFBR1
FOXO-mediated transcription of cell cycle genes	2.69	0.118	#NUM!	FOXO1,KLF4
Signaling by ROBO receptors	2.51	0.0203	#NUM!	ELOB,RPS4X,RPS4Y1,RPS6,UBC
ISG15 antiviral mechanism	2.49	0.0405	#NUM!	ISG15,MX1,UBC
VDR/RXR Activation	2.42	0.0385	#NUM!	FOXO1,KLF4,THBD
Renal Cell Carcinoma Signaling	2.42	0.0385	#NUM!	ELOB,JUN,UBC
Hypoxia Signaling in the Cardiovascular System	2.42	0.0385	#NUM!	BIRC6,JUN,UBE2M
Sorbitol Degradation I	2.4	1	#NUM!	SORD
Signaling by CSF3 (G-CSF)	2.2	0.0667	#NUM!	ELOB,UBC
Regulation of eIF4 and p70S6K Signaling	2.16	0.0212	#NUM!	EIF1AY,RPS4X,RPS4Y1,RPS6
Mitochondrial protein degradation	2.15	0.0306	#NUM!	AFG3L2,NDUFA13,NDUFS1
ATM Signaling	2.12	0.03	#NUM!	JUN,RAD17,TDP1
Cristae formation	2.12	0.0606	#NUM!	ATP5F1E,CHCHD3
Inhibition of Angiogenesis by TSP1	2.12	0.0606	#NUM!	JUN,TGFBR1
Response of EIF2AK4 (GCN2) to amino acid deficiency	2.09	0.0291	#NUM!	RPS4X,RPS4Y1,RPS6
Oxidative Phosphorylation	2.02	0.0275	#NUM!	ATP5F1E,NDUFA13,NDUFS1
Interferon Signaling	2.02	0.0541	#NUM!	ISG15,MX1
Resolution of Abasic Sites (AP sites)	2	0.0526	#NUM!	ADPRS,UNG
Glucocorticoid Receptor Signaling	1.98	0.0116	#NUM!	ATP5F1E,HLA-DOB,JUN,NDUFA13,NDUFS1,TGFBR1,TSC22D3
NGF-stimulated transcription	1.97	0.0513	#NUM!	DNM2,JUNB
Neurotransmitter release cycle	1.95	0.05	#NUM!	NAAA,PPFIA1
Nonsense-Mediated Decay (NMD)	1.94	0.0256	#NUM!	RPS4X,RPS4Y1,RPS6
Anandamide Degradation	1.92	0.333	#NUM!	NAAA
Eukaryotic Translation Elongation	1.89	0.0246	#NUM!	RPS4X,RPS4Y1,RPS6
Eukaryotic Translation Termination	1.89	0.0246	#NUM!	RPS4X,RPS4Y1,RPS6
HER-2 Signaling in Breast Cancer	1.87	0.0175	0	ELF4,FOXO1,JUN,RPS6
Asparagine N-linked glycosylation	1.86	0.024	#NUM!	DPM2,ST6GAL1,UBC
Glycerophospholipid biosynthesis	1.83	0.0234	#NUM!	ABHD3,DDHD1,MGLL
EIF2 Signaling	1.82	0.0168	#NUM!	EIF1AY,RPS4X,RPS4Y1,RPS6
DNA Damage Bypass	1.8	0.0417	#NUM!	ISG15,UBC
Galactose catabolism	1.8	0.25	#NUM!	GALK1
HGF Signaling	1.8	0.0227	#NUM!	ELF4,JUN,MAP3K13
Neddylation	1.77	0.0163	-1	ELOB,KEAP1,UBC,UBE2M
Sertoli Cell-Sertoli Cell Junction Signaling	1.76	0.0162	1	JUN,KEAP1,MAP3K13,TGFBR1
Transcriptional activity of SMAD2/SMAD3:SMAD4 heterotrimer	1.75	0.0392	#NUM!	JUNB,UBC
SRP-dependent cotranslational protein targeting to membrane	1.71	0.0211	#NUM!	RPS4X,RPS4Y1,RPS6
Formation of xylulose-5-phosphate	1.7	0.2	#NUM!	SORD
Galactose Degradation I (Leloir Pathway)	1.7	0.2	#NUM!	GALK1
Selenoamino acid metabolism	1.68	0.0205	#NUM!	RPS4X,RPS4Y1,RPS6
CD27 Signaling in Lymphocytes	1.68	0.0357	#NUM!	JUN,MAP3K13
Eukaryotic Translation Initiation	1.65	0.02	#NUM!	RPS4X,RPS4Y1,RPS6
NIK-->noncanonical NF-kB signaling	1.62	0.0333	#NUM!	UBC,UBE2M
PCP (Planar Cell Polarity) Pathway	1.62	0.0333	#NUM!	JUN,JUNB
Estrogen Receptor Signaling	1.61	0.0121	#NUM!	ATP5F1E,FOXO1,JUN,NDUFA13,NDUFS1
Neutrophil Extracellular Trap Signaling Pathway	1.6	0.0121	-1.342	ABHD3,ATP5F1E,NDUFA13,NDUFS1,TIMM17B
Triacylglycerol Degradation	1.57	0.0312	#NUM!	MGLL,TARS2
Fructose metabolism	1.56	0.143	#NUM!	SORD
Wax and plasmalogen biosynthesis	1.56	0.143	#NUM!	FAR2
Ceramide Degradation	1.56	0.143	#NUM!	NAAA
Mitochondrial protein import	1.56	0.0308	#NUM!	CHCHD3,TIMM17B
ERB2-ERBB3 Signaling	1.56	0.0308	#NUM!	FOXO1,JUN
Huntington's Disease Signaling	1.55	0.0139	#NUM!	ATP5F1E,DNM2,JUN,UBC
Coronavirus Replication Pathway	1.53	0.018	#NUM!	RPS4X,RPS4Y1,RPS6
Complex I biogenesis	1.52	0.0294	#NUM!	NDUFA13,NDUFS1
Germ Cell-Sertoli Cell Junction Signaling	1.51	0.0175	#NUM!	KEAP1,MAP3K13,TGFBR1
TP53 Regulates Transcription of DNA Repair Genes	1.5	0.0286	#NUM!	ELOB,JUN
Histone Modification Signaling Pathway	1.49	0.0133	#NUM!	FOXO1,GTF3C4,KDM5D,UTY
WNT/β-catenin Signaling	1.49	0.0172	#NUM!	JUN,TGFBR1,UBC
Th1 and Th2 Activation Pathway	1.47	0.017	#NUM!	HLA-DOB,JUN,TGFBR1
Senescence-Associated Secretory Phenotype (SASP)	1.45	0.027	#NUM!	JUN,UBC
Sphingosine and Sphingosine-1-phosphate Metabolism	1.45	0.111	#NUM!	NAAA
Granzyme A Signaling	1.44	0.0267	#NUM!	NDUFA13,NDUFS1
Cellular response to hypoxia	1.43	0.0263	#NUM!	ELOB,UBC
Toll-like Receptor Signaling	1.42	0.026	#NUM!	JUN,UBC
Major pathway of rRNA processing in the nucleolus and cytosol	1.41	0.0161	#NUM!	RPS4X,RPS4Y1,RPS6
Thyroid Cancer Signaling	1.4	0.0253	#NUM!	FOXO1,JUN
IL-7 Signaling Pathway	1.39	0.025	#NUM!	FOXO1,JUN
Role of MAPK Signaling in Inhibiting the Pathogenesis of Influenza	1.39	0.025	#NUM!	ABHD3,JUN
DDX58/IFIH1-mediated induction of interferon-alpha/beta	1.38	0.0247	#NUM!	ISG15,UBC
IL-3 Signaling	1.38	0.0247	#NUM!	FOXO1,JUN
Regulation of the Epithelial Mesenchymal Transition by Growth Factors Pathway	1.37	0.0155	#NUM!	FOXO1,JUN,TGFBR1
Alpha-protein kinase 1 signaling pathway	1.37	0.0909	#NUM!	UBC
Pexophagy	1.37	0.0909	#NUM!	UBC
BEX2 Signaling Pathway	1.36	0.0241	#NUM!	JUN,LGALS1
Human Embryonic Stem Cell Pluripotency	1.33	0.0149	#NUM!	FOXO1,KLF4,TGFBR1
Oxidative Stress Induced Senescence	1.32	0.0227	#NUM!	JUN,UBC
Respiratory electron transport	1.32	0.0227	#NUM!	NDUFA13,NDUFS1
Cilium Assembly	1.32	0.0147	#NUM!	CEP43,IFT43,TRIP11
Amyloid fiber formation	1.31	0.0225	#NUM!	ITM2B,UBC

## Sheet: Table S5
Table S5: results of canonical pathways enrichment analysis of CD1c+DC.
Ingenuity Canonical Pathways	-log(p-value)	Ratio	z-score	Molecules
SLE in T Cell Signaling Pathway	0.997	0.014	1.89	B2M,FCER1G,FOS,HLA-DRB5,ORAI1,PIK3CG,RAP2B,RHOG,SOS2
Autophagy	0.926	0.0182	1	BIRC6,FOS,PIK3CG,VPS33A
MHC I antigen processing and presentation	0.969	0.0157	0.816	B2M,FBXO7,SEC23B,UBA1,UBE2F,WSB1
UVA-Induced MAPK Signaling	3.71	0.0612	#NUM!	FOS,PIK3CG,PLCB2,RAP2B,TIPARP,TNKS2
PI3K/AKT Signaling	1.53	0.0248	#NUM!	IL13RA1,MCL1,PIK3CG,RAP2B,SOS2
Oxidative Phosphorylation	7.48	0.0917	-0.632	ATP5F1A,MT-ATP6,MT-CO2,MT-CO3,MT-ND1,MT-ND2,NDUFS5,SDHD,SURF1,UQCRC2
Macrophage Alternative Activation Signaling Pathway	6.99	0.0625	-0.333	CIITA,DUSP1,FCER1G,FCGR2B,FOS,HLA-DRB5,IL13RA1,KDM6B,KLF4,LAMTOR1,PIK3CG,TSC22D3
IL-6 Signaling	3.07	0.0465	-1.633	FOS,HSPB1,MCL1,PIK3CG,RAP2B,SOS2
CXCR4 Signaling	2.51	0.0359	-1.342	FOS,LYN,PIK3CG,PLCB2,RAP2B,RHOG
TGF-β Signaling	2.02	0.0412	-1	FOS,RAP2B,SMAD3,SOS2
Neutrophil degranulation	8.25	0.0419	2.683	ALDOA,ATP11A,ATP6AP2,B2M,CAP1,CCT8,CD53,CTSZ,DBNL,DYNLL1,FCER1G,GM2A,GMFG,GSN,LAMTOR1,PRCP,RAB18,RAP2B,RHOG,YPEL5
Glucocorticoid Receptor Signaling	6.6	0.0332	#NUM!	ATP5F1A,B2M,CCNH,DUSP1,FOS,HLA-DRB5,IL13RA1,MT-ATP6,MT-ND1,MT-ND2,NDUFS5,PIK3CG,POLR2J2/POLR2J3,RAP2B,SDHD,SMAD3,SOS2,TFAM,TSC22D3,UQCRC2
Mitochondrial Dysfunction	6.52	0.0435	0.775	ATP1B1,ATP5F1A,MT-ATP6,MT-CO2,MT-CO3,MT-ND1,MT-ND2,NDUFS5,PIK3CG,SDHD,SOD2,SURF1,TFAM,UQCRC2,VDAC3
Pyrophosphate hydrolysis	6.22	1	#NUM!	LHPP,PPA1,PPA2
Mitochondrial RNA degradation	5.71	0.2	-2.236	MT-ATP6,MT-CO2,MT-CO3,MT-ND1,MT-ND2
EIF2 Signaling	5.18	0.0462	-2.236	EIF1AX,EIF1AY,EIF2S3,PIK3CG,PPP1R15A,RAP2B,RPL36,RPS4X,RPS4Y1,SOS2,WARS1
rRNA processing	5.15	0.156	-2.236	MT-ATP6,MT-CO2,MT-CO3,MT-ND1,MT-ND2
Sirtuin Signaling Pathway	4.99	0.0403	0.816	ATP5F1A,GLS,GTF3C2,H1-4,MT-ATP6,MT-ND1,MT-ND2,NDUFS5,SDHD,SOD2,UQCRC2,VDAC3
Respiratory electron transport	4.99	0.0795	-0.378	MT-CO2,MT-CO3,MT-ND1,MT-ND2,NDUFS5,SDHD,UQCRC2
Estrogen Receptor Signaling	4.89	0.034	-1.508	ATP5F1A,FOS,MT-ATP6,MT-ND1,MT-ND2,NDUFS5,PIK3CG,PLCB2,RAP2B,SDHD,SOD2,SOS2,TFAM,UQCRC2
VEGF Signaling	4.71	0.0722	-1	ACTG1,EIF1AX,EIF1AY,EIF2S3,PIK3CG,RAP2B,SOS2
Mitochondrial protein degradation	4.68	0.0714	-1.134	ATP5F1A,MT-ATP6,MT-CO2,MT-ND1,MT-ND2,TFAM,UQCRC2
NRF2-mediated Oxidative Stress Response	4.66	0.0407	-0.447	ACTG1,AKR1A1,DNAJA1,FOS,GSTM1,JUNB,MAFF,PIK3CG,PRDX1,RAP2B,SOD2
tRNA processing in the mitochondrion	4.61	0.122	-2.236	MT-ATP6,MT-CO2,MT-CO3,MT-ND1,MT-ND2
HER-2 Signaling in Breast Cancer	4.54	0.0437	-0.632	FCER1G,FOS,LYN,MT-CO2,MT-CO3,PIK3CG,RAP2B,SMAD3,SOS2,SURF1
Neutrophil Extracellular Trap Signaling Pathway	4.23	0.0315	-1.155	ATP5F1A,LYN,MCL1,MT-ATP6,MT-ND1,MT-ND2,NDUFS5,ORAI1,PIK3CG,PLCB2,SDHD,UQCRC2,VDAC3
Phagosome Maturation	3.95	0.0468	#NUM!	ATP6AP2,ATP6V1F,B2M,CTSZ,DYNLL1,HLA-DRB5,PRDX1,VPS33A
GPVI-mediated activation cascade	3.66	0.114	0	FCER1G,LYN,PIK3CG,RHOG
Regulation of eIF4 and p70S6K Signaling	3.65	0.0423	#NUM!	EIF1AX,EIF1AY,EIF2S3,PIK3CG,RAP2B,RPS4X,RPS4Y1,SOS2
FOXO-mediated transcription of cell cycle genes	3.42	0.176	#NUM!	BTG1,KLF4,SMAD3
COPII-mediated vesicle transport	3.4	0.0685	-0.447	CNIH1,CTSZ,GOLGA2,SEC22C,SEC23B
MSP-RON Signaling in Macrophages Pathway	3.24	0.05	-1	CIITA,FOS,HLA-DRB5,PIK3CG,RAP2B,SOS2
TP53 Regulates Metabolic Genes	3.1	0.0588	-0.447	GLS,LAMTOR1,MT-CO2,MT-CO3,PRDX1
PDGF Signaling	3.05	0.0575	-2	ACP1,FOS,PIK3CG,RAP2B,SOS2
ABRA Signaling Pathway	3.03	0.0568	-0.447	ACTG1,FOS,FOSB,GSN,JUNB
Histone Modification Signaling Pathway	2.95	0.03	0	CBX5,H1-4,KDM4B,KDM5C,KDM6A,KDM6B,PSIP1,SNHG7,UTY
Apelin Endothelial Signaling Pathway	2.83	0.0417	-1.342	FOS,KLF2,PIK3CG,PLCB2,RAP2B,SMAD3
Cytoprotection by HMOX1	2.82	0.069	#NUM!	MT-CO2,MT-CO3,TBL1X,TXNIP
Death Receptor Signaling	2.82	0.051	-0.447	ACTG1,ARHGDIB,HSPB1,TIPARP,TNKS2
Human Embryonic Stem Cell Pluripotency	2.76	0.0348	-1.89	KLF2,KLF4,PIK3CG,RAP2B,RIF1,SMAD3,SOS2
NAD Signaling Pathway	2.74	0.04	-1.342	H1-4,PIK3CG,POLR2J2/POLR2J3,SOD2,TIPARP,TNKS2
IL-2 Signaling	2.69	0.0635	-2	FOS,PIK3CG,RAP2B,SOS2
Integrin Signaling	2.67	0.0335	-0.447	ACTG1,GSN,PIK3CG,RAP2B,RHOG,SOS2,TSPAN3
Gap Junction Signaling	2.63	0.0269	1	ACTG1,MAP3K2,PIK3CG,PLCB2,RAP2B,SMAD3,SOS2,VDAC3,YBX3
Chronic Myeloid Leukemia Signaling	2.54	0.0285	-2.121	FOS,KLF4,MCL1,PIK3CG,PLCB2,RAP2B,SMAD3,SOS2
ERK/MAPK Signaling	2.53	0.0317	-0.378	DUSP1,FOS,HSPB1,MKNK2,PIK3CG,RAP2B,SOS2
Cargo concentration in the ER	2.52	0.0882	#NUM!	CNIH1,CTSZ,SEC23B
GM-CSF Signaling	2.52	0.0571	-2	LYN,PIK3CG,RAP2B,SOS2
Cholecystokinin/Gastrin-mediated Signaling	2.48	0.0427	-1.342	FOS,PLCB2,RAP2B,RHOG,SOS2
Germ Cell-Sertoli Cell Junction Signaling	2.45	0.0351	#NUM!	ACTG1,GSN,MAP3K2,PIK3CG,RAP2B,RHOG
Aldosterone Signaling in Epithelial Cells	2.45	0.0351	#NUM!	DNAJA1,DUSP1,HSPB1,PIK3CG,PLCB2,SOS2
Fc Epsilon RI Signaling	2.44	0.0417	-1.342	FCER1G,LYN,PIK3CG,RAP2B,SOS2
NGF Signaling	2.42	0.0413	-1.342	MAP3K2,PIK3CG,RAP2B,RHOG,SOS2
Detoxification of Reactive Oxygen Species	2.42	0.0811	#NUM!	NUDT2,PRDX1,SOD2
Granzyme A Signaling	2.41	0.0533	0	H1-4,MT-ND1,MT-ND2,NDUFS5
GDNF Family Ligand-Receptor Interactions	2.39	0.0526	-2	FOS,PIK3CG,RAP2B,SOS2
Sertoli Cell-Germ Cell Junction Signaling Pathway (Enhanced)	2.37	0.0295	-1.89	ACTG1,FOS,FOSB,MAP3K2,PIK3CG,RAP2B,SMAD3
NGF-stimulated transcription	2.35	0.0769	#NUM!	FOS,FOSB,JUNB
Renal Cell Carcinoma Signaling	2.35	0.0513	-2	FOS,PIK3CG,RAP2B,SOS2
Neurotrophin/TRK Signaling	2.33	0.0506	-2	FOS,PIK3CG,RAP2B,SOS2
IL-7 Signaling Pathway	2.31	0.05	-2	LYN,MCL1,PIK3CG,SOS2
Superpathway of Inositol Phosphate Compounds	2.31	0.0288	-0.447	ACP1,DUSP1,NUDT2,PIK3CG,PLCB2,PPP4C,PTPRE
Chemokine Signaling	2.29	0.0494	-2	FOS,PIK3CG,PLCB2,RAP2B
Mechanisms of Viral Exit from Host Cells	2.29	0.0732	#NUM!	ACTG1,CHMP4A,SNF8
RHO GTPase cycle	2.27	0.0222	0	ACTG1,AKAP13,ARHGDIB,LAMTOR1,PLEKHG2,RHOG,SHKBP1,SOS2,TAGAP,WASF2
HGF Signaling	2.26	0.0379	-2.236	FOS,MAP3K2,PIK3CG,RAP2B,SOS2
JAK/STAT Signaling	2.26	0.0482	-2	FOS,PIK3CG,RAP2B,SOS2
MicroRNA Biogenesis Signaling Pathway	2.26	0.0319	0	ILF3,PIK3CG,POLR2J2/POLR2J3,QKI,RAP2B,SMAD3
Hepatitis B Chronic Liver Pathogenesis Signaling Pathway	2.26	0.0319	-0.816	KLF4,MSL2,ORAI1,PIK3CG,RAP2B,VDAC3
PEDF Signaling	2.24	0.0476	-1	PIK3CG,RAP2B,SOD2,WASF2
Antigen Presentation Pathway	2.23	0.0698	#NUM!	B2M,CIITA,HLA-DRB5
Glutamate and glutamine metabolism	2.21	0.143	#NUM!	GLS,PYCR2
VEGF Family Ligand-Receptor Interactions	2.2	0.0465	-2	FOS,PIK3CG,RAP2B,SOS2
Chromatin organization	2.2	0.0275	-1.134	KDM4B,KDM5C,KDM6A,KDM6B,MSL2,TBL1X,UTY
RHO GTPases Activate WASPs and WAVEs	2.18	0.0667	#NUM!	ACTG1,LYN,WASF2
Response of EIF2AK1 (HRI) to heme deficiency	2.15	0.133	#NUM!	EIF2S3,PPP1R15A
Telomere Extension by Telomerase	2.15	0.133	#NUM!	MRE11,TNKS2
XBP1(S) activates chaperone genes	2.1	0.0625	#NUM!	EDEM1,SERP1,TSPYL2
Complex IV assembly	2.1	0.0625	#NUM!	MT-CO2,MT-CO3,SURF1
Platelet Adhesion to exposed collagen	2.1	0.125	#NUM!	FCER1G,LYN
Natural Killer Cell Signaling	2.09	0.0294	-1.633	B2M,FCER1G,MAP3K2,PIK3CG,RAP2B,SOS2
RANK Signaling in Osteoclasts	2.08	0.043	-1	FOS,GSN,MAP3K2,PIK3CG
ERBB Signaling	2.08	0.043	-2	FOS,PIK3CG,RAP2B,SOS2
D-myo-inositol-5-phosphate Metabolism	2.07	0.0291	0	ACP1,DUSP1,NUDT2,PLCB2,PPP4C,PTPRE
Metabolism of Angiotensinogen to Angiotensins	2.05	0.118	#NUM!	ATP6AP2,CTSZ
Prolactin Signaling	2.04	0.0417	-2	FOS,PIK3CG,RAP2B,SOS2
Eukaryotic Translation Initiation	2.03	0.0333	1.342	EIF1AX,EIF2S3,RPL36,RPS4X,RPS4Y1
Apoptotic execution phase	2.01	0.0577	#NUM!	DBNL,GSN,H1-4
Dermatan Sulfate Degradation (Metazoa)	2	0.111	#NUM!	GM2A,IDS
Immunoregulatory interactions between a Lymphoid and a non-Lymphoid cell	1.98	0.0279	1.633	B2M,CD300E,FCGR2B,IFITM1,LILRA1,LILRB4
ATM Signaling	1.98	0.04	#NUM!	CBX5,MRE11,SMC1A,TLK1
3-phosphoinositide Biosynthesis	1.97	0.0278	0	ACP1,DUSP1,NUDT2,PIK3CG,PPP4C,PTPRE
Opioid Signaling Pathway	1.97	0.0248	-1.633	FOS,FOSB,LYN,PIK3CG,RAP2B,RGS1,SOS2
p75 NTR receptor-mediated signalling	1.94	0.0316	-2.236	AKAP13,PIK3CG,PLEKHG2,SOS2,STK17B
Response of EIF2AK4 (GCN2) to amino acid deficiency	1.93	0.0388	1	EIF2S3,RPL36,RPS4X,RPS4Y1
Huntington's Disease Signaling	1.93	0.0244	#NUM!	ATP5F1A,GLS,PIK3CG,PLCB2,POLR2J2/POLR2J3,SDHD,SOS2
DNA Damage/Telomere Stress Induced Senescence	1.92	0.0536	#NUM!	H1-4,HMGA1,MRE11
EGF Signaling	1.92	0.0536	#NUM!	FOS,PIK3CG,SOS2
Formation of ATP by chemiosmotic coupling	1.91	0.1	#NUM!	ATP5F1A,MT-ATP6
IGF-1 Signaling	1.9	0.0381	-2	FOS,PIK3CG,RAP2B,SOS2
Paxillin Signaling	1.88	0.0374	-1	ACTG1,PIK3CG,RAP2B,SOS2
Transcriptional Regulatory Network in Embryonic Stem Cells	1.88	0.0305	-1.342	KLF4,PIK3CG,RAP2B,RIF1,SMAD3
Endometrial Cancer Signaling	1.84	0.05	#NUM!	PIK3CG,RAP2B,SOS2
Interleukin-4 and Interleukin-13 signaling	1.82	0.036	-1	FOS,IL13RA1,JUNB,MCL1
Glioblastoma Multiforme Signaling	1.81	0.0292	-1.342	PIK3CG,PLCB2,RAP2B,RHOG,SOS2
PD-1, PD-L1 cancer immunotherapy pathway	1.79	0.0351	#NUM!	B2M,HLA-DRB5,PIK3CG,SMAD3
Glutamine Degradation I	1.77	0.5	#NUM!	GLS
Mitochondrial biogenesis	1.76	0.0469	#NUM!	SOD2,TBL1X,TFAM
Thrombopoietin Signaling	1.76	0.0469	#NUM!	FOS,PIK3CG,RAP2B
ERB2-ERBB3 Signaling	1.75	0.0462	#NUM!	PIK3CG,RAP2B,SOS2
Actin Cytoskeleton Signaling	1.74	0.0247	-1.633	ACTG1,GSN,PIK3CG,RAP2B,SOS2,WASF2
ESR-mediated signaling	1.74	0.0339	-1	FOS,FOSB,KDM4B,SMC1A
Parkinson's Signaling Pathway	1.72	0.0222	-0.816	ACTG1,ATP6AP2,ATP6V1F,FCGR2B,MT-ND1,MT-ND2,NDUFS5
Virus Entry via Endocytic Pathways	1.71	0.0333	#NUM!	ACTG1,B2M,PIK3CG,RAP2B
Role of Osteoclasts in Rheumatoid Arthritis Signaling Pathway	1.71	0.022	-0.816	FCGR2B,FOS,GSN,PIK3CG,RAP2B,RHOG,SOS2
Macroautophagy	1.71	0.0448	#NUM!	CHMP4A,DYNLL1,LAMTOR1
ERBB4 Signaling	1.71	0.0448	#NUM!	PIK3CG,RAP2B,SOS2
Renin-Angiotensin Signaling	1.7	0.0331	-2	FOS,PIK3CG,RAP2B,SOS2
Complex I biogenesis	1.69	0.0441	#NUM!	MT-ND1,MT-ND2,NDUFS5
Signaling by Erythropoietin	1.69	0.0769	#NUM!	LYN,PIK3CG
Role of NANOG in Mammalian Embryonic Stem Cell Pluripotency	1.68	0.0325	#NUM!	PIK3CG,RAP2B,RIF1,SOS2
Pulmonary Fibrosis Idiopathic Signaling Pathway	1.66	0.0215	-0.816	ACTG1,FOS,IL13RA1,PIK3CG,RAP2B,SMAD3,SOS2
IL-13 Signaling Pathway	1.65	0.032	-1	DUSP1,IL13RA1,LYN,PIK3CG
Macrophage Classical Activation Signaling Pathway	1.65	0.0266	-2	CIITA,HLA-DRB5,IL13RA1,SDHD,UQCRC2
Glioma Invasiveness Signaling	1.64	0.0423	#NUM!	PIK3CG,RAP2B,RHOG
D-myo-inositol (1,4,5,6)-Tetrakisphosphate Biosynthesis	1.63	0.0263	#NUM!	ACP1,DUSP1,NUDT2,PPP4C,PTPRE
D-myo-inositol (3,4,5,6)-tetrakisphosphate Biosynthesis	1.63	0.0263	#NUM!	ACP1,DUSP1,NUDT2,PPP4C,PTPRE
Hematoma Resolution Signaling Pathway	1.62	0.0232	-0.816	DUSP1,FOS,MT-ND1,MT-ND2,NDUFS5,SOD2
Neuroinflammation Signaling Pathway	1.62	0.0211	-1.633	B2M,BIRC6,FOS,GLS,HLA-DRB5,PIK3CG,SOD2
Acute Phase Response Signaling	1.62	0.0262	-2.236	FOS,PIK3CG,RAP2B,SOD2,SOS2
Cardiac Hypertrophy Signaling	1.62	0.0231	-0.816	HSPB1,MAP3K2,PIK3CG,PLCB2,RAP2B,RHOG
GNRH Signaling	1.61	0.026	-2.236	FOS,MAP3K2,PLCB2,RAP2B,SOS2
GP6 Signaling Pathway	1.61	0.031	0	FCER1G,LYN,PIK3CG,RHOG
ERK5 Signaling	1.6	0.0405	#NUM!	FOS,MAP3K2,RAP2B
Spermine Biosynthesis	1.6	0.333	#NUM!	AMD1
Spermidine Biosynthesis I	1.6	0.333	#NUM!	AMD1
Regulation of the Epithelial Mesenchymal Transition by Growth Factors Pathway	1.6	0.0258	-1.342	FOS,PIK3CG,RAP2B,SMAD3,SOS2
Deubiquitination	1.58	0.0226	0.816	ADRM1,CYLD,SMAD3,TNKS2,UFD1,VDAC3
Costimulation by the CD28 family	1.58	0.0303	-1	HLA-DRB5,LYN,PIK3CG,STK17B
FOXO-mediated transcription of oxidative stress, metabolic and neuronal genes	1.57	0.0667	#NUM!	SMAD3,SOD2
Hepatic Fibrosis Signaling Pathway	1.57	0.0192	-0.378	FOS,PIK3CG,RAP2B,RHOG,SDHD,SMAD3,SOD2,SOS2
14-3-3-mediated Signaling	1.57	0.0301	-2	FOS,PIK3CG,PLCB2,RAP2B
P2Y Purinergic Receptor Signaling Pathway	1.57	0.0301	-2	FOS,PIK3CG,PLCB2,RAP2B
IL-27 Signaling Pathway	1.56	0.0299	-1	B2M,MCL1,PIK3CG,SMAD3
Colorectal Cancer Metastasis Signaling	1.55	0.0222	-1.342	FOS,PIK3CG,RAP2B,RHOG,SMAD3,SOS2
Endosomal Sorting Complex Required For Transport (ESCRT)	1.55	0.0645	#NUM!	CHMP4A,SNF8
PKR-mediated signaling	1.54	0.0385	#NUM!	EIF2S3,ILF3,ISG15
3-phosphoinositide Degradation	1.54	0.0249	#NUM!	ACP1,DUSP1,NUDT2,PPP4C,PTPRE
Adrenomedullin signaling pathway	1.53	0.0248	-2.236	FOS,PIK3CG,PLCB2,RAP2B,SOS2
Thyroid Cancer Signaling	1.52	0.038	#NUM!	FOS,PIK3CG,RAP2B
G-protein beta:gamma signalling	1.52	0.0625	#NUM!	PIK3CG,PLCB2
Chromatin modifications during the maternal to zygotic transition (MZT)	1.52	0.0625	#NUM!	KDM6A,KDM6B
Hereditary Breast Cancer Signaling	1.52	0.029	-2	MRE11,PIK3CG,POLR2J2/POLR2J3,RAP2B
G alpha (12/13) signalling events	1.51	0.0375	#NUM!	AKAP13,PLEKHG2,SOS2
Caveolar-mediated Endocytosis Signaling	1.51	0.0375	#NUM!	ACTG1,B2M,MAP3K2
IL-3 Signaling	1.5	0.037	#NUM!	FOS,PIK3CG,RAP2B
Cristae formation	1.5	0.0606	#NUM!	ATP5F1A,MT-ATP6
Protein Ubiquitination Pathway	1.49	0.0215	0.816	B2M,BIRC6,DNAJA1,HSPB1,UBA1,UBE2F
Ephrin A Signaling	1.49	0.0284	#NUM!	ACP1,LYN,PIK3CG,RHOG
FLT3 Signaling in Hematopoietic Progenitor Cells	1.48	0.0366	#NUM!	PIK3CG,RAP2B,SOS2
IL-8 Signaling	1.48	0.024	-1.342	FOS,PIK3CG,PLCB2,RAP2B,RHOG
Transcription from mitochondrial promoters	1.47	0.25	#NUM!	TFAM
Proline Biosynthesis I	1.47	0.25	#NUM!	PYCR2
Estrogen-Dependent Breast Cancer Signaling	1.47	0.0361	#NUM!	FOS,PIK3CG,RAP2B
Role of JAK family kinases in IL-6-type Cytokine Signaling	1.47	0.0361	#NUM!	FOS,JUNB,MCL1
MSP-RON Signaling in Cancer Cells Pathway	1.47	0.028	#NUM!	FOS,PIK3CG,RAP2B,SOS2
Oxytocin Signaling Pathway	1.45	0.0211	-1.633	FOS,HSPB1,PIK3CG,PLCB2,RAP2B,SOS2
LPS-stimulated MAPK Signaling	1.44	0.0353	#NUM!	FOS,PIK3CG,RAP2B
CLEAR Signaling Pathway	1.44	0.021	0.447	ATP6AP2,ATP6V1F,BLOC1S1,LAMTOR1,RAP2B,VPS33A
mTOR Signaling	1.43	0.0233	#NUM!	PIK3CG,RAP2B,RHOG,RPS4X,RPS4Y1
Gene and protein expression by JAK-STAT signaling after IL-12 stimulation	1.4	0.0541	#NUM!	SOD2,TALDO1
Nucleotide Excision Repair Pathway	1.4	0.0541	#NUM!	CCNH,POLR2J2/POLR2J3
Interferon Signaling	1.4	0.0541	#NUM!	IFITM1,ISG15
Formation of xylulose-5-phosphate	1.38	0.2	#NUM!	AKR1A1
Proline Biosynthesis II (from Arginine)	1.38	0.2	#NUM!	PYCR2
D-glucuronate Degradation I	1.38	0.2	#NUM!	AKR1A1
Acetate Conversion to Acetyl-CoA	1.38	0.2	#NUM!	DIP2A
Ceramide Signaling	1.37	0.033	#NUM!	FOS,PIK3CG,RAP2B
IL-10 Signaling	1.36	0.0258	#NUM!	DUSP1,FCGR2B,FOS,HLA-DRB5
Glycation Signaling Pathway	1.36	0.0222	-1.342	FOS,PIK3CG,RAP2B,SOS2,TXNIP
Acute Myeloid Leukemia Signaling	1.36	0.0326	#NUM!	PIK3CG,RAP2B,SOS2
Actin Nucleation by ARP-WASP Complex	1.36	0.0326	#NUM!	RAP2B,RHOG,SOS2
Fcγ Receptor-mediated Phagocytosis in Macrophages and Monocytes	1.35	0.0323	#NUM!	ACTG1,LYN,PIK3CG
Unfolded protein response	1.35	0.0323	#NUM!	DNAJA1,EDEM1,PPP1R15A
Microautophagy Signaling Pathway	1.33	0.0252	1	CHMP4A,SEC23B,SNF8,VPS33A
RNA Polymerase III Transcription	1.32	0.0488	#NUM!	GTF3C2,SSB
HMGB1 Signaling	1.32	0.025	-1	FOS,PIK3CG,RAP2B,RHOG
Non-Small Cell Lung Cancer Signaling	1.31	0.0312	#NUM!	PIK3CG,RAP2B,SOS2

## Sheet: Table S6
Table S6: results of canonical pathways enrichment analysis of pDC.
Ingenuity Canonical Pathways	-log(p-value)	Ratio	z-score	Molecules
Interferon gamma signaling	5.87	0.0714	2.646	HLA-B,HLA-C,HLA-DPB1,HLA-DQA2,HLA-F,IRF9,OAS2
Interferon alpha/beta signaling	5.35	0.0789	2.449	HLA-B,HLA-C,HLA-F,IRF9,OAS2,XAF1
Antigen Presentation Pathway	5.38	0.116	2	HLA-B,HLA-C,HLA-DPB1,HLA-DQA2,HLA-F
Multiple Sclerosis Signaling Pathway	3.63	0.0321	1.633	DUSP1,HLA-B,HLA-C,HLA-DPB1,HLA-DQA2,HLA-F,TNKS
Macrophage Alternative Activation Signaling Pathway	3.12	0.0312	1.342	CD36,DUSP1,FOS,HLA-DPB1,HLA-DQA2,RELB
Pathogen Induced Cytokine Storm Signaling Pathway	2.22	0.0182	0	CXCR4,FOS,FTL,HLA-DPB1,HLA-DQA2,IRF9,VEGFB
Th2 Pathway	2.08	0.0284	1	CXCR4,HLA-B,HLA-DPB1,HLA-DQA2
Crosstalk between Dendritic Cells and Natural Killer Cells	2.64	0.0408	#NUM!	HLA-B,HLA-C,HLA-F,RELB
Neuroinflammation Signaling Pathway	2.56	0.0211	#NUM!	FOS,HLA-B,HLA-C,HLA-DPB1,HLA-DQA2,HLA-F,RELB
Coronavirus Pathogenesis Pathway	6.48	0.0474	-1.414	FOS,IRF9,OAS2,RELB,RPS10,RPS21,RPS26,RPS27L,RPS4X,RPS4Y1
SRP-dependent cotranslational protein targeting to membrane	9.3	0.0775	0.905	RPL22L1,RPL37,RPL41,RPS10,RPS21,RPS26,RPS27L,RPS4X,RPS4Y1,SPCS1,TRAM1
EIF2 Signaling	9.01	0.0546	1	EIF1AX,EIF1AY,HSPA5,PPP1R15A,RPL22L1,RPL37,RPL41,RPS10,RPS21,RPS26,RPS27L,RPS4X,RPS4Y1
Response of EIF2AK4 (GCN2) to amino acid deficiency	8.16	0.0874	1.667	RPL22L1,RPL37,RPL41,RPS10,RPS21,RPS26,RPS27L,RPS4X,RPS4Y1
Eukaryotic Translation Initiation	7.87	0.0667	1.897	EIF1AX,RPL22L1,RPL37,RPL41,RPS10,RPS21,RPS26,RPS27L,RPS4X,RPS4Y1
Nonsense-Mediated Decay (NMD)	7.68	0.0769	1.667	RPL22L1,RPL37,RPL41,RPS10,RPS21,RPS26,RPS27L,RPS4X,RPS4Y1
Eukaryotic Translation Elongation	7.52	0.0738	1.667	RPL22L1,RPL37,RPL41,RPS10,RPS21,RPS26,RPS27L,RPS4X,RPS4Y1
Eukaryotic Translation Termination	7.52	0.0738	1.667	RPL22L1,RPL37,RPL41,RPS10,RPS21,RPS26,RPS27L,RPS4X,RPS4Y1
Selenoamino acid metabolism	6.84	0.0616	1.667	RPL22L1,RPL37,RPL41,RPS10,RPS21,RPS26,RPS27L,RPS4X,RPS4Y1
Coronavirus Replication Pathway	6.35	0.0539	#NUM!	RPL22L1,RPL37,RPL41,RPS10,RPS21,RPS26,RPS27L,RPS4X,RPS4Y1
Major pathway of rRNA processing in the nucleolus and cytosol	5.95	0.0484	1.667	RPL22L1,RPL37,RPL41,RPS10,RPS21,RPS26,RPS27L,RPS4X,RPS4Y1
Signaling by ROBO receptors	5.87	0.0407	#NUM!	CXCR4,RPL22L1,RPL37,RPL41,RPS10,RPS21,RPS26,RPS27L,RPS4X,RPS4Y1
IL-10 Signaling	5.56	0.0516	-1.89	DUSP1,FOS,HLA-B,HLA-C,HLA-DPB1,HLA-DQA2,HLA-F,RELB
Regulation of eIF4 and p70S6K Signaling	4.92	0.0423	#NUM!	EIF1AX,EIF1AY,RPS10,RPS21,RPS26,RPS27L,RPS4X,RPS4Y1
Neutrophil degranulation	4.78	0.0252	1.732	ANO6,BRI3,CD36,CTSC,DDX3X,FTL,HLA-B,HLA-C,PLAUR,SVIP,TMEM63A,YPEL5
Ribosomal Quality Control Signaling Pathway	4.71	0.034	1.667	RPL22L1,RPL37,RPL41,RPS10,RPS21,RPS26,RPS27L,RPS4X,RPS4Y1
NGF-stimulated transcription	4.17	0.103	-2	FOS,FOSB,ID2,JUND
Tumor Microenvironment Pathway	4.14	0.0389	-2.236	CXCR4,FOS,HLA-B,HLA-C,HLA-F,RELB,VEGFB
Cyclophilin Signaling Pathway	4.06	0.032	2.121	CD36,CXCR4,HLA-B,HLA-C,HLA-F,TIMM17A,TIMM8B,WNT10A
ABRA Signaling Pathway	3.86	0.0568	-1.342	CFL1,FOS,FOSB,JUND,VEGFB
mTOR Signaling	3.66	0.0326	#NUM!	RPS10,RPS21,RPS26,RPS27L,RPS4X,RPS4Y1,VEGFB
PD-1, PD-L1 cancer immunotherapy pathway	3.33	0.0439	#NUM!	HLA-B,HLA-C,HLA-DPB1,HLA-DQA2,HLA-F
Response to elevated platelet cytosolic Ca2+	3.04	0.0379	-0.447	CD36,CFL1,HSPA5,SERPING1,VEGFB
IL-27 Signaling Pathway	3.02	0.0373	1	HLA-B,HLA-C,HLA-F,MCL1,RELB
Natural Killer Cell Signaling	2.98	0.0294	-1	CFL1,HLA-B,HLA-C,HLA-F,HSPA5,RELB
Immunoregulatory interactions between a Lymphoid and a non-Lymphoid cell	2.86	0.0279	0.816	CD81,CD99,CLEC2B,HLA-B,HLA-C,HLA-F
SUMOylation of transcription cofactors	2.71	0.0682	#NUM!	CBX4,CTBP1,TRIM28
Sumoylation Pathway	2.6	0.0396	#NUM!	CBX4,CTBP1,FOS,RCOR1
MSP-RON Signaling in Macrophages Pathway	2.33	0.0333	#NUM!	FOS,HLA-DPB1,HLA-DQA2,RELB
RHO GTPases Activate ROCKs	2.3	0.105	#NUM!	CFL1,MYL12B
Class I MHC mediated antigen processing and presentation	2.24	0.0184	0.378	ANAPC13,CD36,HLA-B,HLA-C,HLA-F,HSPA5,MYLIP
Glucocorticoid Receptor Signaling	2.15	0.015	#NUM!	DUSP1,FOS,HLA-B,HLA-C,HLA-DPB1,HLA-DQA2,HLA-F,HSPA5,SMARCD1
Role of PKR in Interferon Induction and Antiviral Response	2.1	0.0288	#NUM!	FOS,HSPA5,IRF9,RELB
MSP-RON Signaling in Cancer Cells Pathway	2.06	0.028	#NUM!	FOS,PLAUR,RELB,VEGFB
Caveolar-mediated Endocytosis Signaling	1.99	0.0375	#NUM!	HLA-B,HLA-C,HLA-F
Chemokine Signaling	1.97	0.037	#NUM!	CFL1,CXCR4,FOS
Glutamate Biosynthesis II	1.95	0.5	#NUM!	GLUD1
Glutamate Degradation X	1.95	0.5	#NUM!	GLUD1
Role of JAK family kinases in IL-6-type Cytokine Signaling	1.94	0.0361	#NUM!	FOS,MCL1,VEGFB
Necroptosis Signaling Pathway	1.88	0.0247	1	GLUD1,IRF9,TIMM17A,TIMM8B
HOTAIR Regulatory Pathway	1.84	0.0241	#NUM!	RBM38,RCOR1,RELB,WNT10A
Chromatin organization	1.83	0.0196	-1.342	KDM5D,KDM6A,RCOR1,SMARCD1,UTY
TNFR2 Signaling	1.83	0.0606	#NUM!	FOS,RELB
Phagosome Maturation	1.8	0.0234	#NUM!	CTSC,HLA-B,HLA-C,HLA-F
CDC42 Signaling	1.78	0.0138	#NUM!	CFL1,FOS,HLA-B,HLA-C,HLA-DPB1,HLA-DQA2,HLA-F,MYL12B
VEGF Signaling	1.76	0.0309	#NUM!	EIF1AX,EIF1AY,VEGFB
Th1 and Th2 Activation Pathway	1.76	0.0227	#NUM!	CXCR4,HLA-B,HLA-DPB1,HLA-DQA2
Protein Ubiquitination Pathway	1.68	0.0179	#NUM!	HLA-B,HLA-C,HLA-F,HSPA5,USP9Y
Chronic Myeloid Leukemia Signaling	1.67	0.0178	0.447	CTBP1,FOS,MCL1,RELB,WNT10A
Acute Phase Response Signaling	1.64	0.0209	#NUM!	FOS,FTL,RELB,SERPING1
April Mediated Signaling	1.63	0.0476	#NUM!	FOS,RELB
DAP12 interactions	1.62	0.0465	#NUM!	HLA-B,HLA-C
B Cell Activating Factor Signaling	1.62	0.0465	#NUM!	FOS,RELB
Interleukin-4 and Interleukin-13 signaling	1.61	0.027	#NUM!	CD36,FOS,MCL1
ILK Signaling	1.59	0.0202	#NUM!	CFL1,FOS,RELB,VEGFB
Sirtuin Signaling Pathway	1.58	0.0168	#NUM!	GLUD1,RELB,TIMM17A,TIMM8B,TRIM28
Histone Modification Signaling Pathway	1.57	0.0167	#NUM!	CBX4,KDM5D,KDM6A,UTY,VEGFB
MIF Regulation of Innate Immunity	1.56	0.0435	#NUM!	FOS,RELB
Tetrahydrofolate Salvage from 5,10-methenyltetrahydrofolate	1.56	0.2	#NUM!	MTHFD2L
Pulmonary Healing Signaling Pathway	1.55	0.0196	-1	CFL1,CXCR4,VEGFB,WNT10A
ESR-mediated signaling	1.54	0.0254	#NUM!	FOS,FOSB,JUND
Estrogen Receptor Signaling	1.54	0.0146	-1	CFL1,CTBP1,FOS,MYL12B,RELB,VEGFB
Virus Entry via Endocytic Pathways	1.52	0.025	#NUM!	HLA-B,HLA-C,HLA-F
Hepatic Fibrosis Signaling Pathway	1.52	0.0144	#NUM!	FOS,FTL,MYL12B,RELB,VEGFB,WNT10A
iNOS Signaling	1.51	0.0408	#NUM!	FOS,RELB
Activin Inhibin Signaling Pathway	1.5	0.0189	-1	CXCR4,FOS,FOSB,MAX
MYC Mediated Apoptosis Signaling	1.49	0.04	#NUM!	MAX,MCL1
SLC15A4:TASL-dependent IRF5 activation	1.48	0.167	#NUM!	TASL
Arginine Biosynthesis IV	1.48	0.167	#NUM!	GLUD1
NR1H2 and NR1H3-mediated signaling	1.48	0.0392	#NUM!	ARL4C,MYLIP
FAT10 Cancer Signaling Pathway	1.48	0.0392	#NUM!	CXCR4,RELB
Th1 Pathway	1.48	0.024	#NUM!	HLA-B,HLA-DPB1,HLA-DQA2
TNFR1 Signaling	1.46	0.0385	#NUM!	FOS,RELB
MHC class II antigen presentation	1.45	0.0234	#NUM!	CTSC,HLA-DPB1,HLA-DQA2
ROBO SLIT Signaling Pathway	1.44	0.0233	#NUM!	FOS,MYL12B,VEGFB
IL-6 Signaling	1.44	0.0233	#NUM!	FOS,MCL1,RELB
Neuroprotective Role of THOP1 in Alzheimer's Disease	1.43	0.0231	#NUM!	HLA-B,HLA-C,HLA-F
LXR/RXR Activation	1.43	0.0229	#NUM!	CD36,MYLIP,RELB
Salvage Pathways of Pyrimidine Deoxyribonucleotides	1.41	0.143	#NUM!	TYMP
P2Y Purinergic Receptor Signaling Pathway	1.41	0.0226	#NUM!	FOS,P2RY6,RELB
CD27 Signaling in Lymphocytes	1.4	0.0357	#NUM!	FOS,RELB
Folate Signaling Pathway	1.39	0.0351	#NUM!	MTHFD2L,OAS2
T Cell Exhaustion Signaling Pathway	1.39	0.0123	#NUM!	FOS,HLA-B,HLA-C,HLA-DPB1,HLA-DQA2,HLA-F,IRF9
Atherosclerosis Signaling	1.38	0.0219	#NUM!	CD36,CXCR4,RELB
Histidine Degradation III	1.36	0.125	#NUM!	MTHFD2L
PCP (Planar Cell Polarity) Pathway	1.35	0.0333	#NUM!	JUND,WNT10A
Role of Chondrocytes in Rheumatoid Arthritis Signaling Pathway	1.32	0.0208	#NUM!	CXCR4,FOS,VEGFB
OAS antiviral response	1.31	0.111	#NUM!	OAS2

## Sheet: Table S7
Table S7: results of upstream regulator analysis of DC cell subsets by IPA.
Upstream Regulators	CD141_sex	CD1c_sex	pDC_sex
IFNA2	1.229	1.56	2.629
interferon alpha	0.603	1.226	1.186
STAT1	1.387	0.125	0.187
miR-1249-5p (and other miRNAs w/seed GGAGGGA)	1.265	0.351	1.485
poly rI:rC-RNA	0.558	-2.088	1.158
dexamethasone	-2.3	-1.954	-0.816
PGR	-2.433	-1.391	-0.64
lipopolysaccharide	-1.182	-0.648	-0.562
STAT3	-2.007	-3.173	-1.348
TGFB1	-2.075	-0.624	-1.475
PDGF-BB	-1.87	-2.986	-2.786
PRKCSH	-2.646	-2.236	-2.646
CREB1	-1.98	-3.628	-1.758
MAPK1	-0.555	-3.081	-2.918
CREB	-1.732	-2.021	-2.379
cocaine	-0.829	-2.883	-2.351
cigarette smoke	-1.954	-2.6	-1.221
Wy 40905	-1.387	-2.18	-1.974
TFRC	0.728	2.333	2.236
levodopa	-2	-1.102	-2.186
insulin	-0.955	-2.88	-1.41
atorvastatin	N/A	-2.736	-2.449
bucladesine	-1.219	-2.059	-1.82
2-amino-5-phosphonovaleric acid	1.96	2.184	0.946
CHROMR	1.698	1.254	2.137
IFNAR1	1.941	1.165	1.982
DUSP1	-1	-1.635	-2.433
fluticasone propionate	-2	-2	-1.067
miR-423-5p (and other miRNAs w/seed GAGGGGC)	2	-1.01	2
U0126	1.506	1.294	2.183
IGF1	N/A	-2.911	-2.069
FOXC1	1	2.333	1.406
VEGF	N/A	-3.094	-1.622
FOXO1	-2	-2.678	N/A
miR-6752-5p (and other miRNAs w/seed GGGGGUG)	N/A	2.425	2.227
CD 437	1	-1.414	-2.236
quercetin	-0.943	-1.492	-2.177
HGF	-0.277	-2.751	-1.57
vidutolimod	2	-0.447	2.121
ZC3H12A	N/A	-2.534	-2
forskolin	N/A	-2.371	-2.14
GPER1	N/A	-2.349	-2.136
POMC	N/A	-2.564	-1.92
RICTOR	0.896	-1.943	-1.633
EPHA2	N/A	-2.449	-2
MEF2C	N/A	-2.219	-2.2
EGF	N/A	-2.208	-2.2
ionomycin	N/A	-2.22	-2.176
thapsigargin	N/A	-1.977	-2.39
GSDMD	N/A	-2.333	-2
TREX1	N/A	-2.359	-1.964
kainic acid	N/A	-2.543	-1.727
methamphetamine	N/A	-1.861	-2.398
epigallocatechin-gallate	-1.98	-1.07	-1.184
RNASEH2B	N/A	-2.2	-2
miR-4723-5p (and other miRNAs w/seed GGGGGAG)	1.155	1.009	2.034
IL6	N/A	-2.037	-2.143
MAP2K1/2	N/A	-2.194	-1.953
JNK	N/A	-2.214	-1.919
MEK	N/A	-2.17	-1.954
miR-30c-5p (and other miRNAs w/seed GUAAACA)	N/A	2.138	1.982
5-azacytidine	0.919	-2.181	-1
TNFSF11	-1.154	-2.357	-0.57
GLI1	N/A	1.941	2.121
ERK1/2	N/A	-2.234	-1.827
RC3H1	N/A	-2	-2
miR-1236-3p (miRNAs w/seed CUCUUCC)	N/A	2	2
ERBB2	-2.449	-1.539	N/A
F2	-1.053	-2.437	-0.465
peptidoglycan	N/A	-1.98	-1.941
NFKBIA	-1.231	-0.97	-1.706
NONO	1.477	N/A	2.425
calcimycin	N/A	-1.934	-1.963
prexasertib	N/A	-1.89	-2
F3	-1.452	N/A	-2.433
IGF2BP1	-1	-2.496	-0.378
25-hydroxycholesterol	N/A	-1.673	-2.159
RB1	-0.128	1.75	1.913
LEP	-1.982	-1.157	-0.641
EGFR	N/A	-1.009	-2.75
miR-4651 (and other miRNAs w/seed GGGGUGG)	1.441	N/A	2.304
CSF3	N/A	-1.964	-1.771
10E,12Z-octadecadienoic acid	N/A	-2	-1.732
PD98059	0.627	0.94	2.16
okadaic acid	N/A	-1.953	-1.722
PKC	N/A	-2.058	-1.612
actinomycin D	N/A	2.156	1.487
p38 MAPK	N/A	-2.174	-1.45
NKX2-3	-1	0.707	-1.89
aldesleukin	N/A	1.195	2.401
IRGM	N/A	-1.131	-2.425
LY294002	N/A	1.984	1.553
PIWIL4	N/A	-1.897	-1.633
IFNL1	1.075	N/A	2.425
IL1B	-0.547	-2.42	-0.518
PI3K (family)	N/A	-1.53	-1.948
PI3K (complex)	N/A	-2.019	-1.455
tunicamycin	N/A	-1.582	-1.875
Sch-23390	N/A	1.497	1.918
NOS2	N/A	1.964	1.446
VEGFA	N/A	-2.155	-1.25
STK11	-2	1.387	N/A
miR-19b-3p (and other miRNAs w/seed GUGCAAA)	N/A	1.2	2.18
MKNK1	N/A	-1.134	-2.236
CNTF	N/A	-1.4	-1.969
XBP1	N/A	-1.127	-2.231
MAPK14	N/A	-1.819	-1.524
hydrogen peroxide	N/A	-1.002	-2.339
IL2	1.102	-0.636	-1.582
IRF4	N/A	-2.236	-1.067
HIF1A	N/A	-1.58	-1.721
CTNNB1	N/A	-2.183	-1.103
4-hydroxytamoxifen	N/A	-1.383	-1.899
carbon tetrachloride	-0.626	-0.7	-1.954
SPI1	2.2	0.617	0.447
miR-16-5p (and other miRNAs w/seed AGCAGCA)	N/A	2.058	1.188
prostaglandin E2	-0.623	-0.802	-1.82
MSB0011359C	N/A	2.236	1
PTPN11	N/A	-1.27	-1.937
PDGF (complex)	-1.232	-1.971	N/A
CSF2	N/A	-1.765	-1.435
FOSL1	1	2.177	N/A
tamoxifen	N/A	-1.191	-1.954
FMR1	N/A	-2	-1.134
STING1	N/A	0.504	2.616
BDNF	N/A	-2.55	-0.557
PSEN1	N/A	-2.397	-0.71
ESR1	1.543	0.017	-1.547
MYCN	1.387	1.116	0.6
TNF	N/A	-0.933	2.125
APP	N/A	-1.696	-1.356
NOTCH1	N/A	1.467	1.561
UBR2	N/A	-2	-1
YBX1	N/A	-2	-1
HOXA10	N/A	-2	1
miR-615-3p (miRNAs w/seed CCGAGCC)	N/A	-2	-1
Ca2+	N/A	-1.303	-1.69
miR-328-5p (and other miRNAs w/seed GGGGGGC)	2.236	0.728	N/A
RAF1	-1.342	-0.923	-0.655
miR-7154-3p (miRNAs w/seed GGAGGAC)	1	-1.89	N/A
cobalt chloride	N/A	-1.319	-1.565
MAPK3	N/A	-1.455	-1.408
NR3C1	-2.018	0.013	-0.829
doxorubicin	N/A	1.484	1.354
BCR (complex)	-0.333	-0.305	-2.197
FOXO3	-1.732	-1.101	N/A
dalfampridine	N/A	-2.828	N/A
bicuculline	N/A	-2.813	N/A
filgrastim	-1.039	0.32	-1.441
IL4	-1.27	-1.186	0.343
pioglitazone	N/A	-2	-0.788
genistein	N/A	0.936	1.851
N-acetyl-L-cysteine	N/A	1.411	1.362
curcumin	-0.388	0.22	2.157
cyclic AMP	0.808	-1.953	N/A
miR-7045-3p (miRNAs w/seed CUCCCCC)	N/A	1.414	1.342
IL27	1.176	0.57	0.99
torkinib	N/A	-2.164	-0.555
TWIST1	-0.391	1.109	1.206
oleic acid	2	-0.692	N/A
NC410	N/A	2.236	0.447
mifepristone	N/A	1.375	1.3
ANGPT2	N/A	-1.673	-1
SRF	N/A	-0.511	-2.15
miR-1343-5p (and other miRNAs w/seed GGGGAGC)	1.982	0.676	N/A
ADORA2A	N/A	-1.355	-1.286
SOX2	N/A	N/A	2.63
miR-558 (and other miRNAs w/seed GAGCUGC)	0.956	1.667	N/A
leukotriene D4	N/A	-2.621	N/A
diclofenac	N/A	-1.309	-1.291
TFAM	N/A	2.598	N/A
PSMB11	N/A	2.58	N/A
LDB1	0.447	2.121	N/A
LMO2	0.447	2.121	N/A
miR-1237-5p (and other miRNAs w/seed GGGGGCG)	2.236	-0.324	N/A
PTGS2	N/A	-0.699	-1.854
MAPK9	N/A	1.091	-1.432
gentamicin	N/A	-1.706	-0.816
miR-3104-5p (and other miRNAs w/seed AGGGGGC)	2.433	-0.087	N/A
(+)-MK-801	N/A	1.689	-0.822
SP1	0.322	-0.738	-1.446
INHBA	N/A	-1.369	-1.131
HRAS	N/A	-0.555	1.941
SOX4	N/A	1.109	-1.387
NFKB2	N/A	-1.231	-1.254
Z-LLL-CHO	N/A	-1.223	-1.252
MYOD1	N/A	-1.427	-1.029
GLI3	N/A	-2.449	N/A
ETV3	N/A	N/A	-2.449
NPC1	N/A	-2.449	N/A
RNY3	N/A	N/A	2.449
miR-3170 (and other miRNAs w/seed UGGGGUU)	N/A	N/A	-2.449
EPO	N/A	-2.393	-0.055
miR-6777-5p (and other miRNAs w/seed CGGGGAG)	N/A	2	0.447
miR-6901-5p (miRNAs w/seed GCAGGAA)	0.447	-2	N/A
bisphenol A	N/A	-2.186	-0.254
actinonin	N/A	2.433	N/A
SYK	N/A	2.429	N/A
PRL	0.816	1.151	0.447
STAT5B	N/A	-1	-1.414
lenalidomide	-1	N/A	1.408
haloperidol	N/A	-2.408	N/A
miR-6795-5p (and other miRNAs w/seed GGGGGGA)	N/A	0.277	2.121
FOXA1	N/A	2.391	N/A
LIF	N/A	-2.377	N/A
deferoxamine	N/A	-1.471	-0.882
8-bromo-cAMP	N/A	0.437	-1.911
miR-6756-5p (and other miRNAs w/seed GGGUGGG)	1.897	0.447	N/A
BTK	1	N/A	1.342
STIM1	-1	-1.342	N/A
JUN	N/A	1.143	1.193
miR-6846-5p (and other miRNAs w/seed GGGGGCU)	2.333	0	N/A
RELA	N/A	-1.34	-0.98
IL33	-1.067	0.647	0.6
TSC2	N/A	-0.923	1.387
miR-6980-5p (and other miRNAs w/seed UGGGGGG)	N/A	-0.57	1.732
CD40	-1.633	0.667	N/A
etoposide	N/A	0.067	2.224
TP53	0.175	-1.554	0.558
miR-101-3p (and other miRNAs w/seed ACAGUAC)	N/A	0.896	1.387
HMGA1	N/A	-1.6	-0.655
ethanol	N/A	-0.377	-1.868
INSR	N/A	-0.271	-1.969
miR-669b-5p (miRNAs w/seed GUUUUGU)	N/A	2.236	N/A
DAP3	N/A	-2.236	N/A
ZNF750	N/A	N/A	-2.236
FOXL2	N/A	-2.236	N/A
TNIK	N/A	N/A	2.236
miR-132-3p (and other miRNAs w/seed AACAGUC)	N/A	-2.236	N/A
miR-6969-5p (miRNAs w/seed AGCAGAG)	N/A	-2.236	N/A
miR-7089-5p (miRNAs w/seed CGUGGGA)	N/A	2.236	N/A
RCCD1	N/A	2.236	N/A
miR-6875-3p (miRNAs w/seed UUCUUCC)	N/A	-2.236	N/A
columbamine	N/A	-2.236	N/A
NGF	N/A	-2.234	N/A
NFkB (complex)	N/A	-2.187	0.044
beta-estradiol	N/A	1.263	-0.962
IFNAR	1.154	1.067	N/A
FN1	N/A	0	2.219
MEF2D	N/A	-2.219	N/A
CpG ODN 2006	0	N/A	2.219
tretinoin	-0.637	0.077	1.493
aplidine	N/A	-1.103	-1.103
CG	-0.015	-0.887	-1.301
mir-10 (includes others)	N/A	2.2	N/A
miR-6825-5p (and other miRNAs w/seed GGGGAGG)	2.197	N/A	N/A
MAPK7	N/A	-2.194	N/A
olanzapine	N/A	-2.191	N/A
miR-29b-3p (and other miRNAs w/seed AGCACCA)	N/A	2.178	N/A
IRF1	N/A	N/A	2.177
palmitic acid	0.073	-1.193	-0.903
PTEN	-1.23	-0.565	-0.368
miR-3199 (and other miRNAs w/seed GGGACUG)	-1.342	N/A	-0.816
GSK3B	N/A	2.146	N/A
anisomycin	N/A	-1.979	-0.163
LONP1	N/A	-2.137	N/A
SMARCA4	N/A	-1.293	0.841
olaparib	N/A	-1.131	-1
L-glutamic acid	N/A	-2.13	N/A
CXCL12	N/A	-1.253	0.875
MLXIPL	N/A	N/A	2.121
SB-431542	N/A	-1.026	-1.091
BHLHE40	N/A	-2.111	N/A
GCG	N/A	-0.985	-1.126
miR-17-5p (and other miRNAs w/seed AAAGUGC)	N/A	1.153	0.956
CD40LG	N/A	-1.118	-0.976
YAP1	1.067	N/A	1.026
miR-124-3p (and other miRNAs w/seed AAGGCAC)	-0.113	N/A	-1.98
FSH	-0.391	-0.766	-0.928
CREM	N/A	-1.412	-0.67
MAPK8	N/A	-0.842	-1.218
paclitaxel	-1.941	-0.107	N/A
IFNG	0.299	-0.673	1.073
EPAS1	N/A	-1.118	-0.927
IFN beta	N/A	1.165	0.872
BMP2	-1.981	-0.054	N/A
INS	N/A	-0.851	-1.181
PRKCD	N/A	-1.907	-0.108
PPARGC1B	N/A	-2	N/A
RARA	0	N/A	-2
5-O-mycolyl-beta-araf-(1->2)-5-O-mycolyl-alpha-araf-(1->1')-glycerol	N/A	-2	N/A
pyridostatin	2	N/A	N/A
miR-6802-5p (miRNAs w/seed UAGGUGG)	N/A	N/A	2
LARP1	N/A	N/A	-2
miR-4530 (miRNAs w/seed CCAGCAG)	2	N/A	N/A
ETV6	N/A	N/A	-2
miR-7017-5p (miRNAs w/seed GAGGGUU)	N/A	N/A	-2
miR-3144-3p (miRNAs w/seed UAUACCU)	N/A	-2	N/A
miR-6749-5p (miRNAs w/seed CGGGCCU)	N/A	N/A	2
torin1	N/A	-2	N/A
miR-6814-5p (miRNAs w/seed CCCAAGG)	N/A	-2	N/A
miR-4764-5p (miRNAs w/seed GGAUGUG)	N/A	2	N/A
EIF6	N/A	-2	N/A
miR-1291 (and other miRNAs w/seed UGGCUCU)	N/A	N/A	-2
miR-6865-3p (and other miRNAs w/seed CACCCUC)	N/A	-2	0
miR-4519 (miRNAs w/seed AGCAGUG)	N/A	-2	N/A
CISH	N/A	2	N/A
AKT1	N/A	N/A	-1.993
Immunoglobulin	0.463	-0.17	1.359
valproic acid	N/A	-0.891	-1.097
tributyrin	N/A	N/A	-1.982
activin (family)	N/A	N/A	-1.982
mycophenolic acid	N/A	N/A	-1.982
selumetinib	N/A	1.982	N/A
MAP2K5	N/A	-1.982	N/A
erlotinib	N/A	N/A	1.982
methyl methanesulfonate	N/A	-1.982	N/A
tyrphostin AG490	N/A	1.982	N/A
FDX1	N/A	N/A	1.98
SB 216763	N/A	-1.98	N/A
ALKBH7	N/A	-1.98	N/A
KLF11	N/A	1.969	N/A
NLRP12	N/A	N/A	1.966
TCF7L1	N/A	1.964	N/A
TET1	N/A	-1.963	N/A
pCPT-cAMP	N/A	-1.961	N/A
clozapine	N/A	-1.959	N/A
ILF3	N/A	-1.958	N/A
amino acids	N/A	1.953	N/A
chloropromazine	N/A	-1.949	N/A
SATB1	N/A	0.921	-1.026
KCNIP3	N/A	1.941	N/A
dopamine	N/A	-1.941	N/A
ARID1A	N/A	1.941	N/A
MYC	0.705	0.893	0.342
pirinixic acid	N/A	1.937	N/A
brefeldin A	N/A	N/A	-1.932
nitric oxide	N/A	-1.929	N/A
SP600125	N/A	0.19	1.732
fulvestrant	N/A	1.915	N/A
PRKAA1	N/A	-1.914	N/A
SREBF1	N/A	-1.913	N/A
TGM2	N/A	N/A	1.912
3,5-dihydroxyphenylglycine	N/A	N/A	1.912
ELK1	N/A	-1.898	N/A
IL17A	N/A	-1.897	N/A
RPL13A	N/A	1.89	N/A
miR-6751-5p (and other miRNAs w/seed UGGGGGU)	N/A	N/A	1.89
CDK19	N/A	1.89	N/A
IgG	0	-0.565	-1.313
ERK	N/A	-1.867	N/A
trichostatin A	-0.707	0.059	-1.092
IRF2	N/A	-1.844	N/A
acetaminophen	N/A	0.478	-1.342
NCOA2	-0.271	-1.549	N/A
miR-6955-5p (miRNAs w/seed GGGCCUC)	1	0.816	N/A
GFI1	N/A	-0.594	1.219
CEBPA	0.032	-0.075	-1.706
SIRT3	N/A	1.802	N/A
ST1926	N/A	-1.342	-0.447
FLT1	N/A	0.447	1.342
miR-7082-3p (miRNAs w/seed CCCCCCU)	N/A	-0.447	1.342
NQO1	N/A	-1.782	N/A
OSM	0.392	-0.505	-0.871
miR-221-3p (and other miRNAs w/seed GCUACAU)	N/A	1.762	N/A
arsenic trioxide	N/A	1.755	N/A
PRNP	N/A	N/A	-1.732
N-[(2Z)-3-(4,5-dihydro-1,3-thiazol-2-yl)-1,3-thiazolidin-2-yl idene]-5H dibenzo[a,d][7]annulen-5-amine	N/A	N/A	-1.732
CSF1	N/A	-1.729	N/A
lithium chloride	N/A	-1.715	N/A
SERPINE1	N/A	-1.715	N/A
phorbol esters	N/A	-1.709	N/A
PTP4A1	N/A	-1.709	N/A
STAT5A/B	N/A	-0.555	-1.154
miR-3190-3p (and other miRNAs w/seed GUGGAAG)	1	0.707	N/A
5-fluorouracil	0	0.88	0.822
SIRT1	N/A	N/A	1.698
IKBKB	1.4	-0.282	N/A
ATF4	N/A	-1.674	N/A
NANOG	N/A	-1.673	N/A
bee venom	N/A	-1.67	N/A
PDX1	N/A	-0.816	-0.853
SLC40A1	N/A	1.667	0
NFE2L2	-1.129	-0.038	-0.499
CLCF1	N/A	1.664	N/A
IL1A	N/A	-1.65	N/A
N-[2,2,2-trichloro-1-(2-naphthylamino)ethyl]-2-furamide	N/A	1.633	N/A
miR-6827-5p (miRNAs w/seed GGGAGCC)	1.633	N/A	N/A
miR-290b-3p (and other miRNAs w/seed AGUGCCC)	N/A	-1.633	N/A
raloxifene	N/A	1.633	N/A
miR-4481 (and other miRNAs w/seed GAGUGGG)	N/A	N/A	1.633
miR-6862-3p (and other miRNAs w/seed CUCACCC)	N/A	-1.633	N/A
miR-3180-3p (and other miRNAs w/seed GGGGCGG)	N/A	N/A	1.633
miR-1188-3p (and other miRNAs w/seed GAGGCUC)	N/A	-1.633	N/A
zeaxanthin dipalmitate	N/A	1.633	N/A
MNT	N/A	-1.633	N/A
miR-4514 (and other miRNAs w/seed CAGGCAG)	N/A	1.633	N/A
miR-291a-3p (and other miRNAs w/seed AAGUGCU)	N/A	1.616	N/A
NRG1	1.131	0.106	-0.372
resveratrol	-1.165	0.249	-0.179
MAP2K1	-0.218	N/A	-1.373
TCR (complex)	-0.308	-0.917	-0.355
tetradecanoylphorbol acetate	N/A	-1.083	-0.488
LH	0.555	-0.497	-0.513
SOCS1	N/A	0.563	1
GNAS	N/A	-1.561	N/A
miR-550a-5p (and other miRNAs w/seed GUGCCUG)	-1	-0.555	N/A
TAFAZZIN	-1	N/A	-0.555
KRAS	-0.218	-1.334	N/A
CD3 (complex)	0	-0.917	-0.633
Calcineurin (complex)	N/A	N/A	-1.548
norepinephrine	N/A	N/A	-1.545
ZBTB16	N/A	1.387	-0.152
butyric acid	N/A	-1.126	0.405
1,2-dithiole-3-thione	N/A	1.527	N/A
miR-193a-3p (and other miRNAs w/seed ACUGGCC)	N/A	1.526	N/A
ADRB	-0.218	-1.298	N/A
miR-6515-5p (miRNAs w/seed UGGAGGG)	N/A	1.508	N/A
CD36	N/A	N/A	1.508
miR-2861 (and other miRNAs w/seed GGGCCUG)	N/A	-1.508	N/A
RIPK2	N/A	-0.152	1.342
H89	N/A	1.493	N/A
IRF8	N/A	-1.491	N/A
MTOR	N/A	-0.923	-0.555
lovastatin	N/A	-1.471	N/A
CLPP	N/A	-1.463	N/A
FADD	0.447	0.728	0.277
miR-7151-3p (miRNAs w/seed UACAGGC)	0.447	N/A	-1
miR-6782-5p (and other miRNAs w/seed AGGGGUG)	N/A	1.069	0.378
EIF2AK3	N/A	-1.446	N/A
E2F1	N/A	-0.369	-1.077
KLF6	N/A	-0.042	-1.4
TET2	N/A	-1.432	N/A
SNCA	N/A	1.431	N/A
MET	N/A	-1.411	N/A
GABA	N/A	-0.898	0.508
BACH1	N/A	N/A	-1.406
mibolerone	N/A	-1.4	N/A
CREBBP	N/A	-0.739	-0.651
HFE	N/A	1.387	N/A
TSPO	N/A	1.342	N/A
miR-1291 (and other miRNAs w/seed GGCCCUG)	1.342	N/A	N/A
miR-3093-5p (miRNAs w/seed GCACCCC)	N/A	1.342	N/A
TEAD1	N/A	1.342	N/A
miR-3622b-5p (miRNAs w/seed GGCAUGG)	N/A	1.342	N/A
miR-4700-3p (miRNAs w/seed ACAGGAC)	N/A	N/A	1.342
ibrutinib	-1.342	0	N/A
G protein alpha i	N/A	-1.342	N/A
miR-8070 (miRNAs w/seed UGUGAUU)	N/A	-1.342	N/A
miR-432 (and other miRNAs w/seed CUUGGAG)	N/A	-1.342	N/A
miR-3971 (miRNAs w/seed UCCCCAC)	N/A	1.342	N/A
tazemetostat	-1.342	N/A	N/A
miR-7213-5p (miRNAs w/seed CUGGGUC)	N/A	N/A	1.342
miR-3083-5p (and other miRNAs w/seed GGCUGGG)	N/A	1.342	N/A
miR-217-5p (and other miRNAs w/seed ACUGCAU)	N/A	-1.342	N/A
miR-3934-3p (miRNAs w/seed GCUCAGG)	N/A	-1.342	N/A
miR-6762-3p (miRNAs w/seed GGCUGCU)	1.342	N/A	N/A
miR-6511b-5p (and other miRNAs w/seed UGCAGGC)	N/A	-1.342	N/A
VCAN	N/A	N/A	1.342
miR-6872-3p (miRNAs w/seed CCAUGCC)	N/A	-1.342	N/A
miR-5110 (and other miRNAs w/seed GAGGAGG)	1.342	N/A	N/A
nitrofurantoin	N/A	1.342	N/A
SP110	N/A	-1.342	N/A
GAPDH	N/A	-1.342	N/A
PAF1	N/A	-1.342	N/A
miR-6346 (and other miRNAs w/seed AGCAGGU)	N/A	-1.342	N/A
TREM1	N/A	-1.342	N/A
miR-3194-5p (miRNAs w/seed GCCAGCC)	N/A	-1.342	N/A
miR-6888-3p (and other miRNAs w/seed UCUGUCU)	N/A	N/A	1.342
SP2509	-1.342	N/A	N/A
miR-669d-5p (and other miRNAs w/seed CUUGUGU)	N/A	-1.342	N/A
SB203580	0.577	0.404	0.36
BCL2	N/A	N/A	1.334
adavosertib	N/A	N/A	1.329
YY1	N/A	0.926	-0.389
FLCN	N/A	1.314	0
salmonella minnesota R595 lipopolysaccharides	N/A	-1.095	0.218
PML	N/A	-1.117	-0.186
metribolone	N/A	1.29	N/A
methylprednisolone	N/A	-0.536	-0.749
TCF4	N/A	-0.378	0.896
PTH	N/A	-1.274	N/A
miR-6976-5p (and other miRNAs w/seed AGGGAAG)	N/A	-1.265	N/A
KLF3	N/A	N/A	1.265
TWF1	0	0.816	0.447
E. coli B4 lipopolysaccharide	N/A	-0.478	0.771
lysophosphatidic acid	N/A	N/A	-1.242
SMAD3	-1.222	N/A	N/A
dihydrotestosterone	-0.94	0.271	N/A
SRC	N/A	N/A	-1.206
cisplatin	N/A	0.224	-0.977
SHC1	N/A	1.198	N/A
ATF6	N/A	N/A	-1.198
IL5	N/A	0.378	0.816
phenylephrine	N/A	N/A	-1.185
bortezomib	N/A	N/A	-1.182
staurosporine	N/A	-1.178	N/A
reactive oxygen species	N/A	N/A	-1.176
miR-12183-5p (and other miRNAs w/seed CUUCUUC)	1.172	N/A	N/A
alitretinoin	N/A	0.787	0.38
PKA	N/A	-1.154	N/A
AR	N/A	-1.153	N/A
15-deoxy-delta-12,14 -PGJ 2	N/A	0.964	0.188
palbociclib	0.277	-0.426	-0.447
triamcinolone acetonide	-0.254	0	0.896
D-glucose	N/A	-0.534	-0.614
miR-92a-3p (and other miRNAs w/seed AUUGCAC)	N/A	1.145	N/A
EP300	N/A	0.769	-0.371
PRDM2	N/A	1.134	N/A
FBXW7	N/A	-1.134	N/A
SPEN	N/A	N/A	1.134
miR-338-3p (miRNAs w/seed CCAGCAU)	N/A	-1.134	N/A
miR-1956 (and other miRNAs w/seed GUCCAGG)	N/A	1.134	N/A
METTL3	-1.133	N/A	N/A
herbimycin	N/A	1.131	N/A
CALCA	N/A	N/A	-1.117
SIRT6	N/A	-1.109	N/A
mitomycin C	N/A	N/A	-1.109
miR-483-3p (miRNAs w/seed ACUCCUC)	N/A	1.109	N/A
LDL	0.061	-0.934	0.11
puromycin aminonucleoside	N/A	1.091	N/A
indomethacin	N/A	N/A	1.091
ERN1	N/A	-1.091	N/A
TGFB2	N/A	1.091	N/A
tanespimycin	N/A	1.091	N/A
medroxyprogesterone acetate	N/A	1.089	N/A
cantharidin	N/A	-0.378	-0.707
miR-92a-2-5p (miRNAs w/seed GGUGGGG)	N/A	0.071	1.014
AGT	N/A	1.082	N/A
POU5F1	N/A	-1.082	N/A
miR-6721-5p (miRNAs w/seed GGGCAGG)	N/A	1.069	N/A
losartan potassium	N/A	N/A	1.067
leucine	N/A	1.067	N/A
CDKN2A	N/A	N/A	1.067
4-phenylbutyric acid	N/A	1.067	N/A
let-7 (includes others)	N/A	N/A	1.067
miR-3648 (miRNAs w/seed GCCGCGG)	1.067	N/A	N/A
S100A9	N/A	N/A	-1.067
CIP2A	N/A	N/A	-1.067
PSEN2	N/A	N/A	-1.067
miR-568 (miRNAs w/seed UGUAUAA)	N/A	N/A	1.067
miR-4457 (miRNAs w/seed CACAAGG)	N/A	-1.067	N/A
diethylstilbestrol	-0.878	-0.172	N/A
5-N-ethylcarboxamido adenosine	0.689	-0.357	N/A
IL1	N/A	N/A	-1.044
simvastatin	N/A	-1.026	N/A
lactacystin	N/A	N/A	-1.002
miR-453 (and other miRNAs w/seed GGUUGCC)	1	N/A	N/A
miR-5689 (miRNAs w/seed GCAUACA)	N/A	1	N/A
miR-3616-5p (and other miRNAs w/seed UGAAGUG)	N/A	1	N/A
miR-4649-3p (miRNAs w/seed CUGAGGC)	N/A	-1	N/A
MAGI1	N/A	1	N/A
MYCL	N/A	1	N/A
miR-331-3p (miRNAs w/seed CCCCUGG)	N/A	N/A	-1
CASR	0	1	N/A
memantine	N/A	N/A	-1
SMARCA5	N/A	-1	N/A
IL22	N/A	-1	N/A
miR-4474-3p (miRNAs w/seed UGUGGCU)	N/A	N/A	1
miR-411-5p (and other miRNAs w/seed AGUAGAC)	N/A	-1	N/A
H1-1	N/A	N/A	-1
ZBTB10	N/A	1	N/A
GPR174	N/A	-1	N/A
WNT1	1	N/A	N/A
miR-3473h-5p (and other miRNAs w/seed AGGGGCU)	1	N/A	N/A
miR-3677-3p (miRNAs w/seed UCGUGGG)	N/A	1	N/A
KCNJ2	N/A	N/A	-1
trovafloxacin	N/A	-1	N/A
miR-132-5p (miRNAs w/seed CCGUGGC)	1	N/A	N/A
miR-1966-5p (miRNAs w/seed AGGGAGC)	N/A	N/A	-1
miR-6789-5p (miRNAs w/seed UAGGGGC)	N/A	-1	N/A
miR-4720-3p (miRNAs w/seed GCUUAAG)	N/A	0	1
DDX5	N/A	1	N/A
miR-6866-5p (miRNAs w/seed UAGAGGC)	N/A	1	N/A
miR-3130-5p (and other miRNAs w/seed ACCCAGU)	N/A	-1	N/A
TAL1	N/A	N/A	-1
RASSF1	N/A	1	N/A
miR-6938-3p (miRNAs w/seed CAUCUGG)	-1	N/A	N/A
miR-4524a-3p (miRNAs w/seed GAGACAG)	N/A	N/A	-1
H1-6	N/A	N/A	-1
miR-4641 (miRNAs w/seed GCCCAUG)	N/A	N/A	-1
Scd1	1	N/A	N/A
IL1RN	N/A	N/A	-1
miR-1929-5p (miRNAs w/seed UCUAGGA)	N/A	-1	N/A
STX18	N/A	-1	N/A
KAT2A	N/A	1	N/A
SAFB	N/A	1	N/A
miR-3158-3p (miRNAs w/seed AGGGCUU)	N/A	0	1
miR-425-3p (miRNAs w/seed UCGGGAA)	N/A	1	N/A
miR-4768-3p (and other miRNAs w/seed CAGGAGA)	1	N/A	N/A
SAFB2	N/A	1	N/A
miR-6882-3p (miRNAs w/seed GCUGCCU)	1	N/A	N/A
miR-6933-5p (miRNAs w/seed GGCGGCA)	N/A	-1	N/A
miR-3098-3p (and other miRNAs w/seed UCUGCUG)	1	N/A	N/A
miR-4446-3p (miRNAs w/seed AGGGCUG)	-1	N/A	N/A
CMTM3	N/A	-1	N/A
miR-4428 (miRNAs w/seed AAGGAGA)	N/A	N/A	1
KAT5	N/A	N/A	-1
PAX7	N/A	1	N/A
miR-3620-3p (miRNAs w/seed UGCUCAG)	1	N/A	N/A
miR-4520-3p (miRNAs w/seed UGGACAG)	N/A	-1	N/A
miR-7652-5p (miRNAs w/seed AAGGGCA)	N/A	-1	N/A
miR-3475-3p (and other miRNAs w/seed CUGGAGG)	N/A	N/A	1
SN-011	N/A	N/A	-1
miR-4742-3p (miRNAs w/seed CUGUAUU)	-1	N/A	N/A
miR-1227-3p (miRNAs w/seed GUGCCAC)	N/A	N/A	-1
miR-3943 (miRNAs w/seed AGCCCCC)	1	N/A	N/A
miR-4317 (miRNAs w/seed CAUUGCC)	N/A	1	N/A
miR-665 (and other miRNAs w/seed CCAGGAG)	N/A	-1	N/A
miR-148a-3p (and other miRNAs w/seed CAGUGCA)	N/A	N/A	1
miR-638 (miRNAs w/seed GGGAUCG)	N/A	N/A	1
miR-1188-3p (miRNAs w/seed CCGAGGC)	N/A	1	N/A
miR-7155-5p (miRNAs w/seed CUGGGGU)	1	N/A	N/A
ITK	N/A	-1	N/A
miR-10394-5p (and other miRNAs w/seed CUGCAGG)	1	N/A	N/A
2-deoxyglucose	N/A	-0.128	-0.851
NPM1	N/A	-0.975	N/A
IL10	0.063	0.616	-0.28
PRDM1	N/A	N/A	-0.956
BMP7	N/A	-0.956	N/A
GSKJ4	N/A	0.956	N/A
GDF2	N/A	N/A	-0.931
mir-146 (includes others)	N/A	-0.928	N/A
methotrexate	N/A	0.928	N/A
PPARD	N/A	N/A	0.926
PP2/AG1879 tyrosine kinase inhibitor	N/A	0.911	N/A
IKBKG	N/A	0.215	-0.694
miR-491-5p (and other miRNAs w/seed GUGGGGA)	N/A	N/A	0.905
IRF7	N/A	-0.083	0.816
miR-4787-5p (and other miRNAs w/seed CGGGGGU)	N/A	N/A	0.896
sulforafan	N/A	-0.896	N/A
miR-30c-1-3p (and other miRNAs w/seed UGGGAGA)	N/A	N/A	0.896
PD184352	N/A	N/A	0.895
TNFSF10	N/A	-0.458	0.433
PPARA	N/A	-0.877	N/A
miR-214-3p (and other miRNAs w/seed CAGCAGG)	N/A	N/A	-0.87
TLR9	N/A	-0.422	0.447
AKT	N/A	0.597	0.267
CEBPB	N/A	-0.199	-0.654
cinnamaldehyde	N/A	-0.849	N/A
caffeic acid phenethyl ester	N/A	-0.849	N/A
perifosine	N/A	0.849	N/A
PPARG	-0.845	N/A	N/A
miR-4731-5p (miRNAs w/seed GCUGGGG)	N/A	-0.832	N/A
ADAM17	N/A	0.816	N/A
miR-7062-5p (and other miRNAs w/seed GGAGGCC)	N/A	N/A	0.816
miR-1260a (and other miRNAs w/seed UCCCACC)	N/A	0.816	N/A
miR-449b-3p (and other miRNAs w/seed AGCCACA)	N/A	-0.816	N/A
miR-298-5p (and other miRNAs w/seed GCAGAGG)	N/A	N/A	0.816
miR-1248 (miRNAs w/seed CCUUCUU)	N/A	-0.816	N/A
miR-1893 (and other miRNAs w/seed GCGCGGG)	N/A	0.816	N/A
miR-5106 (and other miRNAs w/seed GGUCUGU)	N/A	N/A	-0.816
E. coli B5 lipopolysaccharide	N/A	-0.816	N/A
mono-(2-ethylhexyl)phthalate	N/A	0.816	N/A
miR-877-3p (miRNAs w/seed CCUCUUC)	N/A	-0.816	N/A
ammonium	N/A	0.816	N/A
KDM5A	N/A	-0.816	N/A
calcitriol	N/A	0.536	-0.266
wortmannin	N/A	N/A	0.789
testosterone	-0.447	0.146	-0.196
miR-27a-5p (miRNAs w/seed GGGCUUA)	N/A	-0.788	N/A
miR-7064-3p (and other miRNAs w/seed AGGGCCC)	N/A	0.788	N/A
miR-4436b-3p (and other miRNAs w/seed AGGGCAG)	N/A	N/A	0.788
TP63	N/A	-0.788	N/A
ESR2	0.447	0.338	N/A
miR-1909-3p (and other miRNAs w/seed GCAGGGG)	0.784	N/A	N/A
PRKAA2	N/A	-0.765	N/A
RBPJ	N/A	0.765	N/A
isoprenaline	N/A	-0.762	N/A
miR-490-5p (miRNAs w/seed CAUGGAU)	N/A	-0.762	N/A
miR-4276 (and other miRNAs w/seed UCAGUGA)	N/A	N/A	-0.762
NOTCH	N/A	-0.365	-0.392
troglitazone	N/A	-0.379	0.374
1-methyl-4-phenyl-1,2,3,6-tetrahydropyridine	N/A	-0.747	N/A
HNF4A	N/A	0.093	0.649
2500002B13Rik	N/A	-0.728	N/A
PKM	N/A	0.728	N/A
fenofibrate	N/A	N/A	0.728
miR-5189-3p (and other miRNAs w/seed GCCAACC)	N/A	-0.728	N/A
miR-138-5p (miRNAs w/seed GCUGGUG)	N/A	0.724	N/A
EDN1	N/A	N/A	-0.709
miR-1896 (and other miRNAs w/seed GGUGGGU)	N/A	0.707	N/A
miR-4279 (miRNAs w/seed UCUCCUC)	N/A	0.707	N/A
miR-4525 (and other miRNAs w/seed GGGGGAU)	N/A	N/A	0.707
budesonide	N/A	-0.707	N/A
miR-378g (miRNAs w/seed CUGGGCU)	N/A	-0.707	N/A
TCF7L2	N/A	0.707	N/A
decitabine	0.088	-0.31	-0.305
progesterone	N/A	N/A	0.698
sirolimus	0.066	-0.16	0.461
6-hydroxydopamine	N/A	0.686	N/A
topotecan	N/A	0.558	-0.128
GHRL	N/A	N/A	0.683
miR-153-3p (miRNAs w/seed UGCAUAG)	N/A	0.664	N/A
MUC1	N/A	0.663	N/A
metformin	N/A	-0.661	N/A
miR-149-3p (and other miRNAs w/seed GGGAGGG)	N/A	-0.655	N/A
GW3965	N/A	N/A	0.655
niacinamide	N/A	-0.651	N/A
NR4A1	N/A	0.647	N/A
REL	N/A	-0.64	N/A
miR-212-5p (miRNAs w/seed CCUUGGC)	N/A	N/A	0.64
IFT88	N/A	-0.64	N/A
COPS5	N/A	-0.632	N/A
CST5	N/A	-0.632	N/A
miR-4779 (miRNAs w/seed AGGAGGG)	N/A	-0.632	N/A
NUPR1	N/A	-0.632	N/A
KMT2D	-0.342	N/A	-0.277
cyclosporin A	-0.6	N/A	N/A
miR-5113 (and other miRNAs w/seed CAGAGGA)	N/A	-0.588	N/A
miR-3473b (and other miRNAs w/seed GGCUGGA)	N/A	N/A	-0.563
miR-27a-3p (and other miRNAs w/seed UCACAGU)	N/A	0.563	N/A
TFAP2A	N/A	-0.562	N/A
diphenyleneiodonium	N/A	0.562	N/A
SPRY2	N/A	N/A	0.555
miR-103-3p (and other miRNAs w/seed GCAGCAU)	0.555	0	N/A
miR-22-3p (miRNAs w/seed AGCUGCC)	0.555	N/A	N/A
miR-150-3p (miRNAs w/seed UGGUACA)	N/A	0.555	N/A
BRCA1	N/A	0.555	N/A
miR-3065-3p (miRNAs w/seed CAGCACC)	-0.555	N/A	N/A
NFKB1	N/A	-0.555	N/A
miR-199a-3p (and other miRNAs w/seed CAGUAGU)	N/A	0	-0.555
miR-7113-5p (and other miRNAs w/seed CCAGGGA)	N/A	-0.543	N/A
KAT2B	N/A	0.537	N/A
WT1	N/A	0.492	N/A
miR-122-5p (miRNAs w/seed GGAGUGU)	N/A	0.488	N/A
TCF7	N/A	N/A	0.478
IKZF1	N/A	-0.469	N/A
PF4	N/A	-0.468	N/A
cycloheximide	N/A	-0.436	-0.03
AHR	N/A	-0.465	N/A
Salmonella enterica serotype abortus equi lipopolysaccharide	N/A	-0.447	N/A
dimethyl n-oxalyl-glycine	N/A	N/A	-0.447
estrogen receptor	N/A	0	-0.447
HAVCR1	N/A	N/A	0.447
ruxolitinib	N/A	0.447	N/A
ADIPOR1	N/A	0.447	N/A
CYLD-AS1	N/A	-0.447	N/A
OGA	0.447	N/A	N/A
PDE	N/A	0.447	N/A
miR-7092-5p (miRNAs w/seed AAGGCAA)	N/A	-0.447	N/A
estradiol-17beta-benzoate	N/A	-0.447	N/A
miR-1964-5p (and other miRNAs w/seed GCUGGAG)	-0.447	N/A	N/A
phytohemagglutinin	N/A	0.447	N/A
S100A8	N/A	-0.447	N/A
miR-670-3p (miRNAs w/seed UUCCUCA)	N/A	N/A	-0.447
miR-466q (miRNAs w/seed UGCACAC)	N/A	0.447	N/A
miR-6356 (miRNAs w/seed CCCCAGA)	N/A	-0.447	N/A
miR-485-3p (and other miRNAs w/seed UCAUACA)	N/A	N/A	0.447
miR-6844 (miRNAs w/seed UCUUUGU)	N/A	-0.447	N/A
TFEB	N/A	0.447	N/A
miR-7674-5p (miRNAs w/seed GAGGUGU)	N/A	-0.447	N/A
LAMA4	N/A	0.447	N/A
miR-7515 (miRNAs w/seed GAAGGGA)	N/A	N/A	0.447
miR-6804-3p (miRNAs w/seed GCACCUG)	N/A	0.447	N/A
miR-7040-3p (miRNAs w/seed GCCACCC)	N/A	0.447	N/A
miR-624-3p (miRNAs w/seed ACAAGGU)	N/A	-0.447	N/A
miR-6134 (miRNAs w/seed GAGGUGG)	N/A	N/A	-0.447
miR-151-5p (and other miRNAs w/seed CGAGGAG)	N/A	-0.447	N/A
miR-3571 (and other miRNAs w/seed ACACACU)	N/A	0.447	N/A
miR-702-3p (miRNAs w/seed GCCCACC)	0.447	N/A	N/A
miR-490-3p (miRNAs w/seed AACCUGG)	N/A	-0.447	N/A
miR-889-5p (miRNAs w/seed AUGGCUG)	N/A	0.447	N/A
AMPK	N/A	-0.447	N/A
miR-589-3p (and other miRNAs w/seed CAGAACA)	N/A	N/A	0.447
miR-546 (miRNAs w/seed UGGUGGC)	N/A	N/A	-0.447
MYO1C	N/A	0.447	N/A
miR-3191-3p (miRNAs w/seed GGGGACG)	N/A	0.447	N/A
interferon alfacon-1	N/A	-0.447	N/A
CASC2	N/A	-0.447	N/A
FOS	N/A	-0.146	-0.295
DDIT3	N/A	-0.44	N/A
miR-10a-5p (and other miRNAs w/seed ACCCUGU)	N/A	0.44	N/A
miR-1207-5p (and other miRNAs w/seed GGCAGGG)	N/A	0.426	N/A
NRP1	N/A	-0.426	N/A
DYRK1B	N/A	-0.42	N/A
potassium chloride	N/A	-0.42	N/A
aldosterone	N/A	-0.405	N/A
miR-125b-5p (and other miRNAs w/seed CCCUGAG)	0.385	N/A	N/A
imatinib	N/A	0.379	N/A
miR-6878-5p (miRNAs w/seed GGGAGAA)	N/A	0	0.378
bexarotene	N/A	-0.378	N/A
let-7g-3p (miRNAs w/seed CUGUACA)	N/A	0.378	N/A
SSTR2	N/A	0.378	N/A
miR-10400-5p (and other miRNAs w/seed GGCGGCG)	N/A	-0.378	N/A
ELAVL1	N/A	-0.378	N/A
miR-1296-3p (and other miRNAs w/seed AGUGGGG)	N/A	-0.378	N/A
miR-876-3p (miRNAs w/seed GGUGGUU)	N/A	-0.378	N/A
GnRH analog	N/A	-0.378	0
CPT1B	0	0.378	N/A
miR-3183 (and other miRNAs w/seed CCUCUCU)	N/A	-0.378	N/A
miR-6808-5p (and other miRNAs w/seed AGGCAGG)	N/A	-0.378	N/A
L-triiodothyronine	N/A	-0.371	N/A
JQ1	N/A	N/A	-0.371
EIF2AK2	N/A	-0.355	N/A
miR-432-3p (and other miRNAs w/seed UGGAUGG)	N/A	0.342	N/A
MYD88	N/A	0.342	N/A
CpG oligonucleotide	N/A	-0.339	N/A
allopurinol	N/A	-0.339	N/A
miR-193b-5p (miRNAs w/seed GGGGUUU)	N/A	N/A	-0.333
H-7	N/A	0.33	N/A
TLR7	N/A	0.328	N/A
MMP9	N/A	N/A	0.326
miR-4695-5p (and other miRNAs w/seed AGGAGGC)	N/A	0.302	N/A
resiquimod	N/A	0.291	N/A
CITED2	N/A	-0.184	-0.104
IL15	0	0.287	N/A
rottlerin	N/A	-0.283	N/A
rotenone	N/A	-0.283	N/A
laduviglusib	N/A	0.283	N/A
camptothecin	N/A	0.095	-0.186
NFIC	N/A	N/A	0.277
miR-4661-3p (and other miRNAs w/seed AGGAUCC)	N/A	-0.277	N/A
KDM1A	N/A	-0.277	N/A
HMG20A	N/A	-0.277	N/A
glutamine	N/A	0.277	0
miR-495-3p (and other miRNAs w/seed AACAAAC)	-0.254	N/A	N/A
THZ1	N/A	-0.127	-0.127
PIK3R1	N/A	0.254	N/A
DL-fructose	N/A	0.246	N/A
isoproterenol	N/A	-0.246	N/A
SLC15A4	N/A	N/A	-0.243
RAC1	N/A	-0.243	N/A
LEF1	N/A	N/A	0.243
CD28	N/A	-0.236	N/A
cholecalciferol	N/A	-0.223	N/A
TLR3	N/A	-0.223	N/A
NR4A3	N/A	-0.218	N/A
TERT	N/A	0.218	N/A
CCL5	N/A	-0.218	N/A
TRAF3	N/A	N/A	0.218
FOXO4	N/A	-0.218	N/A
geldanamycin	-0.2	N/A	N/A
TGFB3	N/A	N/A	-0.2
TNFRSF8	N/A	N/A	-0.186
TLR4	N/A	0	-0.169
STAT6	-0.168	N/A	N/A
ceruletide	N/A	-0.164	N/A
berberine	N/A	-0.152	N/A
PPP2CA	N/A	N/A	-0.152
pitavastatin	N/A	-0.152	N/A
uranyl nitrate	N/A	N/A	0.152
spermidine	N/A	0.152	N/A
CA9	N/A	0.152	N/A
WNT5A	N/A	N/A	-0.152
IL3	N/A	-0.146	N/A
RIGI	N/A	0.135	N/A
PPARGC1A	N/A	-0.135	N/A
CLDN7	N/A	-0.132	N/A
YAP/TAZ	N/A	-0.132	N/A
JAK1	N/A	N/A	0.13
miR-199a-5p (and other miRNAs w/seed CCAGUGU)	0.129	N/A	N/A
miR-1224-3p (miRNAs w/seed CCCACCU)	N/A	N/A	-0.128
vancomycin	N/A	0.128	N/A
trans-hydroxytamoxifen	N/A	-0.128	N/A
EIF4E	N/A	-0.128	N/A
ocifisertib	N/A	N/A	0.128
RXRA	N/A	N/A	0.128
miR-183-5p (miRNAs w/seed AUGGCAC)	N/A	0.115	N/A
MAP3K8	N/A	0.113	N/A
PITX2	N/A	0.106	N/A
estrogen	0.105	N/A	N/A
VDR	-0.105	N/A	N/A
miR-5624-3p (and other miRNAs w/seed UAAGGCA)	N/A	0.096	N/A
PRKN	N/A	-0.09	N/A
CDKN1B	N/A	-0.083	N/A
miR-1-3p (and other miRNAs w/seed GGAAUGU)	N/A	-0.08	N/A
miR-486-3p (and other miRNAs w/seed GGGGCAG)	N/A	0.073	N/A
vincristine	N/A	-0.068	N/A
IRS1	N/A	-0.068	N/A
NTRK1	N/A	0.067	0
CHUK	N/A	0.05	N/A
adenosine triphosphate	N/A	-0.042	N/A
sphingosine-1-phosphate	N/A	N/A	0.025
growth hormone	N/A	0.022	N/A
miR-4716-5p (miRNAs w/seed CCAUGUU)	N/A	0	N/A
miR-627-3p (miRNAs w/seed CUUUUCU)	N/A	0	N/A
miR-3064-5p (and other miRNAs w/seed CUGGCUG)	N/A	0	N/A
Pam3-Cys-Ser-Lys4	N/A	0	N/A
HLCS	N/A	0	N/A
miR-6761-5p (and other miRNAs w/seed CUGAGAG)	0	N/A	N/A
THPO	N/A	0	N/A
HSF1	N/A	0	N/A
TGF beta	N/A	0	N/A
miR-6774-3p (miRNAs w/seed CGUGUCC)	N/A	0	N/A
prednisolone	N/A	0	N/A
miR-3974 (miRNAs w/seed AAGGUCA)	N/A	0	N/A
STAT3/STAT3	N/A	N/A	0
dimethyl sulfoxide	N/A	0	N/A
miR-1188-5p (miRNAs w/seed GGUGUGA)	N/A	0	N/A
MAP3K1	N/A	0	N/A
miR-452-3p (miRNAs w/seed CAGUCUC)	N/A	0	N/A
NCOA1	N/A	0	N/A
miR-6729-3p (miRNAs w/seed CAUCCCC)	N/A	N/A	0
miR-3113-5p (miRNAs w/seed UCCUGGC)	N/A	0	N/A
miR-2139 (miRNAs w/seed GCUGCGC)	N/A	0	N/A
oblimersen	N/A	0	N/A
canagliflozin	N/A	0	N/A
miR-6873-5p (miRNAs w/seed AGAGGGA)	N/A	0	N/A
miR-505-5p (and other miRNAs w/seed GGAGCCA)	0	N/A	N/A
RRAS2	N/A	0	0
miR-501-5p (miRNAs w/seed AUCCUUU)	N/A	0	N/A
mir-122 (includes others)	N/A	0	N/A
miR-4456 (and other miRNAs w/seed CUGGUGG)	N/A	N/A	0
entinostat	N/A	0	N/A
miR-3179 (miRNAs w/seed GAAGGGG)	N/A	N/A	0
IGF1R	N/A	0	N/A
miR-7854-3p (miRNAs w/seed GAGGUGA)	N/A	N/A	0
miR-381-5p (miRNAs w/seed GCGAGGU)	N/A	0	N/A
cytokine	N/A	N/A	0
miR-6824-5p (miRNAs w/seed UAGGGGA)	0	N/A	N/A
AICAR	N/A	0	N/A
miR-7002-5p (miRNAs w/seed UGGCUUC)	0	N/A	N/A
miR-7072-5p (miRNAs w/seed AGGGGAG)	N/A	0	N/A
miR-5002-3p (miRNAs w/seed GACUGCC)	N/A	0	N/A
miR-6358 (and other miRNAs w/seed AGUGUGG)	0	N/A	N/A
miR-4259 (miRNAs w/seed AGUUGGG)	N/A	0	N/A
USF1	N/A	0	N/A
cuprizone	N/A	0	N/A
miR-6943-3p (miRNAs w/seed UGCUUCC)	0	N/A	N/A
miR-3910 (miRNAs w/seed AAGGCAU)	N/A	0	N/A
miR-5197-5p (miRNAs w/seed AAUGGCA)	N/A	0	N/A
rosiglitazone	N/A	0	N/A
miR-2114-3p (and other miRNAs w/seed GAGCCUC)	0	N/A	N/A
TRAPPC1	N/A	0	0
miR-672-3p (miRNAs w/seed CACACAG)	N/A	0	N/A
miR-1255b-5p (and other miRNAs w/seed GGAUGAG)	N/A	N/A	0
miR-626 (and other miRNAs w/seed GCUGUCU)	0	N/A	N/A
miR-493-3p (miRNAs w/seed GAAGGUC)	N/A	N/A	0
miR-377-5p (and other miRNAs w/seed GAGGUUG)	0	N/A	N/A

## Sheet: Table S8
Table S8: the qPCR raw data of IFN-b relative expression
female	Experiment 1		Experiment 2		Experiment 3		mean CT	Experiment 1		Experiment 2		Experiment 3		mean GAPDH
	well 1	well 2	well 1	well 2	well 1	well 2		well 1	well 2	well 1	well 2	well 1	well 2		ΔCT	ΔΔCT
Donor F1	31.224	31.178	31.159	31.125	31.206	31.17	31.177	30.754	30.718	30.705	30.659	30.731	30.687	30.709	-0.468	1.38319
Donor F2	32.147	32.111	32.104	32.052	32.13	32.08	32.104	29.202	29.156	29.152	29.198	29.17	29.126	29.1673	-2.93667	7.6564
Donor F3	31.79	31.732	31.722	31.68	31.756	31.712	31.732	30.857	30.809	30.913	30.865	30.882	30.834	30.86	-0.872	1.8302
Donor F4	28.619	28.577	28.564	28.516	28.6	28.562	28.573	29.397	29.361	29.34	29.302	29.372	29.328	29.35	0.777	0.583579
Donor F5	33.237	33.189	33.175	33.137	33.221	33.175	33.189	31.769	31.723	31.825	31.777	31.792	31.746	31.772	-1.417	2.6703
Donor F6	28.831	28.793	28.892	28.848	28.861	28.821	28.841	30.739	30.693	30.682	30.646	30.713	30.667	30.69	1.849	0.277585
Donor F7	28.745	28.693	28.685	28.635	28.732	28.68	28.695	30.034	29.988	30.092	30.048	30.058	30.014	30.039	1.344	0.393927
Donor F8	33.121	33.091	33.177	33.145	33.146	33.112	33.132	30.324	30.278	30.379	30.335	30.346	30.3	30.327	-2.805	6.98858
Donor F9	31.85	31.806	31.912	31.866	31.872	31.824	31.855	31.192	31.148	31.25	31.206	31.222	31.176	31.199	-0.656	1.57571
Donor F10	29.222	29.172	29.275	29.235	29.241	29.199	29.224	26.299	26.255	26.351	26.313	26.319	26.281	26.303	-2.921	7.57371
Male	well 1	well 2	well 1	well 2	well 1	well 2	mean CT	well 1	well 2	well 1	well 2	well 1	well 2	mean GAPDH	ΔCT	ΔΔCT
donor M1	32.892	32.856	32.84	32.802	32.873	32.831	32.849	31.532	31.488	31.585	31.539	31.556	31.51	31.535	-1.314	2.4863
donor M2	31.814	31.964	31.869	31.921	31.941	31.893	31.9003	30.442	30.466	30.477	30.443	30.507	30.493	30.4713	-1.429	2.6926
donor M3	33.688	33.644	33.741	33.699	33.706	33.668	33.691	34.393	34.347	34.334	34.294	34.368	34.322	34.343	0.652	0.636397
donor M4	27.073	27.035	27.018	26.982	27.049	27.005	27.027	30.719	30.623	30.423	30.479	30.515	30.549	30.5513	3.52433	0.08691
donor M5	30.995	30.949	31.056	31.006	31.018	30.982	31.001	30.944	30.898	30.998	30.952	30.968	30.922	30.947	-0.054	1.03814
donor M6	29.558	29.518	29.614	29.57	29.587	29.537	29.564	30.266	30.222	30.211	30.167	30.24	30.196	30.217	0.653	0.635957
donor M7	29.869	29.817	29.809	29.769	29.839	29.793	29.816	30.802	30.756	30.748	30.702	30.777	30.733	30.753	0.937	0.522318
donor M8	29.161	29.127	29.112	29.066	29.141	29.101	29.118	30.607	30.563	30.554	30.51	30.583	30.537	30.559	1.441	0.368312
donor M9	27.169	27.121	27.11	27.072	27.14	27.096	27.118	29.367	29.323	29.415	29.399	29.442	29.498	29.4073	2.28933	0.20457
donor M10	27.487	27.445	27.547	27.495	27.513	27.465	27.492	30.061	30.015	30.215	30.369	30.285	30.439	30.2307	2.73867	0.149823
donor M11	30.561	30.517	30.612	30.578	30.586	30.548	30.567	30.852	30.908	31.008	30.962	30.979	30.933	30.9403	0.373333	0.771997

## Sheet: Table S9
Table S9: results of canonical pathways enrichment analysis of monocyte cell subsets by IPA.
Canonical Pathways	Non_classical_Monocytes_sex	Intermediate_Monocytes_sex	Classic_Monocytes_sex
Interferon alpha/beta signaling	5	2.449	4.025
Class I MHC mediated antigen processing and presentation	3.357	3.317	3.71
Macrophage Classical Activation Signaling Pathway	1.886	1.134	1.606
ISG15 antiviral mechanism	2.646	N/A	1.89
MHC class II antigen presentation	1.265	1.134	1.134
Coronavirus Pathogenesis Pathway	-3.357	-3.317	-0.218
HMGB1 Signaling	-2.121	-0.447	-1.633
PI3K/AKT Signaling	-1.633	-2.236	-2.236
IL-1 Signaling	-1.633	-2.236	-2
IL-6 Signaling	-1.414	-2.449	-0.707
Th1 Pathway	2.714	1	0.905
Interferon gamma signaling	4.146	1.667	2.837
Neutrophil degranulation	-0.493	3.307	4.429
Immunoregulatory interactions between a Lymphoid and a non-Lymphoid cell	2.887	2.236	2.887
Protein Ubiquitination Pathway	1.414	2.646	2.828
Hepatitis B Chronic Liver Pathogenesis Signaling Pathway	-3.162	-2.121	-1.387
Prostate Cancer Signaling	-1.633	-2.449	-2.449
RHO GTPase cycle	-1.508	1.667	3
Systemic Lupus Erythematosus in T Cell Signaling Pathway	1.732	2.236	2.138
Phagosome Formation	-2.111	2.111	1.698
Fc epsilon receptor (FCERI) signaling	-1.89	-2	-2
Mitotic Metaphase and Anaphase	-0.577	2.646	2.646
PPAR Signaling	1.633	2.449	1.633
Eukaryotic Translation Initiation	0.707	1	-3.922
Antigen Presentation Pathway	3.162	N/A	2.449
Signaling by Rho Family GTPases	-2.646	-0.447	-2.449
Multiple Sclerosis Signaling Pathway	2.982	-0.632	1.886
Natural Killer Cell Signaling	-2.121	-2	-1.265
IL-17A Signaling in Fibroblasts	-2.121	-2.828	-0.333
Corticotropin Releasing Hormone Signaling	-1.89	-2	-1.342
Role of Tissue Factor in Cancer	-1.897	-2.236	-1
Myelination Signaling Pathway	-1.89	-1.342	-1.897
Neddylation	1	1.633	2.449
Ribonucleotide Reductase Signaling Pathway	-1.633	-2.449	0.816
Cardiac Hypertrophy Signaling (Enhanced)	-1.604	-2.449	-0.832
ROBO SLIT Signaling Pathway	2.236	1	1.633
Oxytocin Signaling Pathway	-1.134	-3	-0.707
RAF/MAP kinase cascade	-1.414	-1.342	-2
PD-1, PD-L1 cancer immunotherapy pathway	-2.121	-1	-1.633
Osteoarthritis Pathway	-1.89	-1.89	-0.905
Sheddase Signaling Pathway	-2.236	-1.414	1
Ribosomal Quality Control Signaling Pathway	0.378	0.816	-3.411
Major pathway of rRNA processing in the nucleolus and cytosol	-0.447	N/A	-4.146
Interferon Signaling	3.162	N/A	1.342
S Phase	1.134	1.342	2
Oxidative Phosphorylation	-2.236	2.236	0
Apelin Endothelial Signaling Pathway	-1.633	-2	-0.816
Response of EIF2AK4 (GCN2) to amino acid deficiency	1	N/A	-3.411
Pathogen Induced Cytokine Storm Signaling Pathway	2	-0.378	1.964
Adrenomedullin signaling pathway	-1.134	-2	-1.134
Eukaryotic Translation Elongation	N/A	N/A	-4.264
Molecular Mechanisms of Cancer	-2.236	-1.807	-0.209
Transcriptional regulation by RUNX1	0.447	1.342	2.449
Tumor Microenvironment Pathway	-1.732	-1.633	-0.832
Selenoamino acid metabolism	0	N/A	-4.146
Eukaryotic Translation Termination	0	N/A	-4.146
Nonsense-Mediated Decay (NMD)	N/A	N/A	-4.146
STAT3 Pathway	-1	-2	-1.134
Role of Macrophages, Fibroblasts and Endothelial Cells in Rheumatoid Arthritis	-2	-1.633	0.5
Mitochondrial protein degradation	-1.89	N/A	-2.236
Role of Chondrocytes in Rheumatoid Arthritis Signaling Pathway	-1.667	-2.449	0
Chronic Myeloid Leukemia Signaling	0	-2.828	-1.265
T Cell Exhaustion Signaling Pathway	1.633	N/A	2.449
Dendritic Cell Maturation	1.807	-1.265	1
Acute Phase Response Signaling	-1.414	-1.633	-1
Interleukin-4 and Interleukin-13 signaling	1.134	0.378	2.53
Cellular response to hypoxia	N/A	2	2
CD28 Signaling in T Helper Cells	-2	-1	-1
TREM1 Signaling	-1.342	-2	-0.632
Pulmonary Healing Signaling Pathway	-1.633	-2	0.302
Estrogen Receptor Signaling	-1.387	-1.633	-0.775
Regulation of mRNA stability by proteins that bind AU-rich elements	0.378	1.414	2
Aryl Hydrocarbon Receptor Signaling	-1.342	-0.447	-2
IL-10 Signaling	-1	1.5	1.279
SRP-dependent cotranslational protein targeting to membrane	N/A	N/A	-3.71
NAFLD Signaling Pathway	-0.378	-1.89	1.387
PKR-mediated signaling	1	N/A	2.646
Response to elevated platelet cytosolic Ca2+	0	0.816	2.828
GADD45 Signaling	N/A	2	1.633
Inhibition of ARE-Mediated mRNA Degradation Pathway	1.414	1	1.134
Opioid Signaling Pathway	-1.508	-1.134	-0.832
Gap Junction Signaling	-1.155	-2	-0.302
ILK Signaling	-1.342	-1.633	0.447
Parkinson's Signaling Pathway	-0.333	-2.236	-0.832
IL-27 Signaling Pathway	1.667	0.333	1.387
G-Protein Coupled Receptor Signaling	-1.414	-1.941	0
Amyloid fiber formation	2	N/A	1.342
COPI-mediated anterograde transport	-1.342	N/A	2
Senescence-Associated Secretory Phenotype (SASP)	-1.414	N/A	1.89
Activation of IRF by Cytosolic Pattern Recognition Receptors	1.667	N/A	1.633
CXCR4 Signaling	-2.121	N/A	-1.134
Th2 Pathway	2.121	N/A	1.134
Neutrophil Extracellular Trap Signaling Pathway	-2.183	1.069	0
Glycation Signaling Pathway	-0.832	-1.342	1.069
Gαs Signaling	-1.342	N/A	-1.897
HGF Signaling	-2.236	N/A	-1
DAP12 interactions	1.342	N/A	1.89
trans-Golgi Network Vesicle Budding	N/A	1.342	1.89
Cell Cycle Checkpoints	-0.333	1	1.89
IL-8 Signaling	-2.53	0.378	0.302
Systemic Lupus Erythematosus in B Cell Signaling Pathway	0.688	-1	1.5
Renin-Angiotensin Signaling	-1.134	N/A	-2
Mitotic G2-G2/M phases	0.707	1	1.414
Role of Osteoclasts in Rheumatoid Arthritis Signaling Pathway	-1.667	-1.414	0
MIF Regulation of Innate Immunity	-1	-1.633	0.447
T Cell Receptor Signaling	1.291	-0.632	1.155
Hepatic Cholestasis	-0.905	-1.89	0.277
NAP1L1 Transcription Regulation Signaling Pathway	-0.378	-1.342	1.342
Activin Inhibin Signaling Pathway	-0.333	-1.89	0.832
MSP-RON Signaling in Cancer Cells Pathway	-1.342	-1	0.707
Necroptosis Signaling Pathway	1.342	N/A	1.667
Pyroptosis Signaling Pathway	-1	-2	0
TNFR1 Signaling	-1	-2	N/A
ABC-family proteins mediated transport	1	2	N/A
Androgen Signaling	-1	N/A	-2
Role of IL-17F in Allergic Inflammatory Airway Diseases	-2	N/A	-1
Cholecystokinin/Gastrin-mediated Signaling	-1.633	-1.342	N/A
G alpha (s) signalling events	-1.342	N/A	-1.633
ISGylation Signaling Pathway	1.897	N/A	1
HER-2 Signaling in Breast Cancer	-0.632	-1.897	-0.333
EIF2 Signaling	N/A	N/A	-2.828
Type I Diabetes Mellitus Signaling	-0.333	-1.342	-1.134
Death Receptor Signaling	1	0.447	1.342
Chromatin organization	0.333	-0.816	-1.633
MSP-RON Signaling in Macrophages Pathway	-1.667	0.378	0.707
Macrophage Alternative Activation Signaling Pathway	1.387	-0.277	1.069
TCF dependent signaling in response to WNT	-0.378	1	1.342
Neuroinflammation Signaling Pathway	1	0.302	1.342
Thrombin Signaling	-1.633	N/A	-1
LPS-stimulated MAPK Signaling	-1.633	-1	0
Fc Epsilon RI Signaling	-1.633	N/A	-1
C-type lectin receptors (CLRs)	-1.667	-0.333	-0.632
TEC Kinase Signaling	-0.905	-1.342	-0.378
S100 Family Signaling Pathway	-0.894	0.577	1.147
Insulin Secretion Signaling Pathway	1.265	-1	0.333
LXR/RXR Activation	-0.447	1	-1.134
Intra-Golgi and retrograde Golgi-to-ER traffic	-2.121	N/A	0.447
IL-33 Signaling Pathway	-1	-0.816	-0.707
fMLP Signaling in Neutrophils	-1	0.816	-0.707
Colorectal Cancer Metastasis Signaling	-0.577	-1.633	-0.302
Irritable Bowel Syndrome Signaling Pathway	-1.134	-0.447	0.905
CGAS-STING Signaling Pathway	0.707	-1	0.775
PTEN Signaling	1.342	N/A	1.134
IL-15 Production	0.816	N/A	-1.633
Microautophagy Signaling Pathway	0.447	2	N/A
Apoptosis Signaling	1	0.447	1
HIF1α Signaling	-1.414	N/A	1
NOD1/2 Signaling Pathway	0.302	0.378	1.732
PKCθ Signaling in T Lymphocytes	-0.333	-1.342	0.707
Cytoprotection by HMOX1	N/A	1.342	1
L1CAM interactions	-1.342	N/A	-1
ID1 Signaling Pathway	-0.378	-1	-0.905
cAMP-mediated signaling	-1.633	N/A	-0.632
Role of PKR in Interferon Induction and Antiviral Response	1.265	0	1
AMPK Signaling	-1	-0.447	-0.816
Type II Diabetes Mellitus Signaling	-0.816	-1	-0.447
Erythropoietin Signaling Pathway	-0.632	-0.707	-0.905
Respiratory electron transport	N/A	2.236	N/A
MITF-M-dependent gene expression	N/A	N/A	2.236
MyD88-independent TLR4 cascade	N/A	N/A	2.236
MyD88 dependent cascade initiated on endosome	N/A	N/A	2.236
Endothelin-1 Signaling	-0.447	-0.447	1.342
Serotonin Receptor Signaling	-1.213	0.577	-0.426
Hepatic Fibrosis Signaling Pathway	-1.291	0	0.894
TCR signaling	1.508	0.333	0.333
RNA Polymerase II Transcription	-1.342	-0.816	N/A
UFMylation Signaling Pathway	1.342	N/A	0.816
Gαq Signaling	-1.414	0	-0.707
IL-12 Signaling and Production in Macrophages	1.265	-0.816	0
PIP3 activates AKT signaling	-1.633	N/A	0.447
Relaxin Signaling	-0.816	-0.447	-0.816
Cyclophilin Signaling Pathway	0.258	0.905	0.894
Cachexia Signaling Pathway	-0.535	-0.333	1.147
iNOS Signaling	-0.378	-0.816	0.816
Detoxification of Reactive Oxygen Species	N/A	2	N/A
Regulation of TLR by endogenous ligand	N/A	N/A	2
E3 ubiquitin ligases ubiquitinate target proteins	N/A	N/A	2
rRNA modification in the nucleus and cytosol	N/A	N/A	-2
TNFR2 Signaling	N/A	-2	N/A
Interleukin-2 family signaling	1	N/A	1
MyD88:MAL(TIRAP) cascade initiated on plasma membrane	N/A	N/A	2
mRNA 3 Prime End Processing Signaling Pathway	-2	N/A	N/A
ABRA Signaling Pathway	N/A	-2	N/A
NUR77 Signaling in T Lymphocytes	-2	N/A	N/A
Signaling by ROBO receptors	0	2	0
GPVI-mediated activation cascade	-2	N/A	N/A
DNA Replication Pre-Initiation	0	N/A	2
Caspase activation via Death Receptors in the presence of ligand	N/A	N/A	2
Mitochondrial protein import	-2	N/A	N/A
Oncostatin M Signaling	1	N/A	1
Antiproliferative Role of Somatostatin Receptor 2	-1	N/A	-1
Interleukin-3, Interleukin-5 and GM-CSF signaling	N/A	N/A	-2
Transcriptional regulation of white adipocyte differentiation	-1	N/A	1
Ephrin Receptor Signaling	-1.342	N/A	0.632
Oxytocin in Brain Signaling Pathway	0	0.707	1.265
P2Y Purinergic Receptor Signaling Pathway	-1.134	N/A	-0.816
Protein Sorting Signaling Pathway	-1.342	0	0.577
Role of NFAT in Regulation of the Immune Response	-0.277	-1.633	0
Granzyme A Signaling	0.447	-1	-0.447
Role of Hypercytokinemia/hyperchemokinemia in the Pathogenesis of Influenza	1.508	N/A	0.333
Autism Signaling Pathway	-0.333	0	1.508
Fcγ Receptor-mediated Phagocytosis in Macrophages and Monocytes	-0.447	1	0.378
Platelet homeostasis	0	1	0.816
Processing of Capped Intron-Containing Pre-mRNA	-1	-0.816	0
NLR signaling pathways	N/A	-0.816	-1
Adipogenesis pathway	0	1	-0.816
Sirtuin Signaling Pathway	0.577	-1	0.229
MIF-mediated Glucocorticoid Regulation	N/A	-1.342	0.447
White Adipose Tissue Browning Pathway	-1.342	N/A	-0.447
Protein folding	-0.447	N/A	1.342
Eicosanoid Signaling	-0.707	-0.707	-0.333
Docosahexaenoic Acid (DHA) Signaling	-0.707	0.707	-0.333
Nuclear Cytoskeleton Signaling Pathway	-1.342	0	-0.378
Orexin Signaling Pathway	0.707	N/A	1
GNRH Signaling	-1	N/A	-0.707
Regulation of the Epithelial Mesenchymal Transition by Growth Factors Pathway	-0.378	N/A	1.265
Pyridoxal 5'-phosphate Salvage Pathway	-1.633	N/A	N/A
RHO GTPases Activate Formins	-1.633	N/A	N/A
GP6 Signaling Pathway	-1.633	N/A	N/A
Deubiquitination	1	0	0.632
Cardiac Hypertrophy Signaling	-0.816	N/A	-0.816
Autophagy	-0.816	-0.447	0.333
FXR/RXR Activation	0.447	0.816	0.333
Costimulation by the CD28 family	1.134	0	-0.378
Interleukin-1 family signaling	-1.134	0.378	0
Wound Healing Signaling Pathway	-0.302	0	1.155
Factors involved in megakaryocyte development and platelet production	1	N/A	-0.447
Mitotic G1 phase and G1/S transition	0	0.447	1
Interleukin-10 signaling	N/A	0.447	1
Immunogenic Cell Death Signaling Pathway	N/A	-0.447	1
Degradation of beta-catenin by the destruction complex	0.447	1	N/A
Hedgehog 'off' state	0.447	1	0
G alpha (12/13) signalling events	-0.447	N/A	1
RAR Activation	-0.943	0	0.471
TRIM21 Intracellular Antibody Signaling Pathway	1.069	0.333	0
Endocannabinoid Cancer Inhibition Pathway	-1	N/A	-0.378
Integration of energy metabolism	-0.378	N/A	-1
HOTAIR Regulatory Pathway	-1	0	0.378
Sumoylation Pathway	0.378	-1	N/A
Endocannabinoid Developing Neuron Pathway	-1	N/A	0.378
CCR3 Signaling in Eosinophils	-1.342	N/A	N/A
NIK-->noncanonical NF-kB signaling	N/A	1.342	N/A
RAF-independent MAPK1/3 activation	-1.342	N/A	N/A
VDR/RXR Activation	N/A	N/A	1.342
Crosstalk between Dendritic Cells and Natural Killer Cells	N/A	N/A	1.342
TP53 Regulates Metabolic Genes	N/A	1.342	N/A
Opioid Signalling	1.342	N/A	0
IGF-1 Signaling	0	N/A	-1.342
Antioxidant Action of Vitamin C	-0.447	0.447	-0.447
CTLA4 Signaling in Cytotoxic T Lymphocytes	-0.577	0.707	0
Role of MAPK Signaling in Promoting the Pathogenesis of Influenza	0	0.447	0.816
Toll-like Receptor Signaling	-0.447	0	0.816
Role of JAK family kinases in IL-6-type Cytokine Signaling	0.447	N/A	0.816
Sertoli Cell-Germ Cell Junction Signaling Pathway (Enhanced)	-0.816	-0.447	0
Breast Cancer Regulation by Stathmin1	-1	N/A	0.258
Hematoma Resolution Signaling Pathway	0	1	0.243
Role of Osteoblasts in Rheumatoid Arthritis Signaling Pathway	0.333	0	0.905
Role of NFAT in Cardiac Hypertrophy	-0.378	N/A	-0.816
CDX Gastrointestinal Cancer Signaling Pathway	0.333	0.816	0
Adrenergic Receptor Signaling Pathway (Enhanced)	0.378	N/A	-0.707
Histone Modification Signaling Pathway	-0.707	0	0.378
Signaling by the B Cell Receptor (BCR)	-0.632	0	-0.447
Lung Ionic Balance Signaling Pathway	0	-0.447	-0.632
PPARα/RXRα Activation	0.333	0	0.707
Glutaminergic Receptor Signaling Pathway (Enhanced)	-0.378	0	0.632
Vasopressin regulates renal water homeostasis via Aquaporins	0	N/A	-1
TNFR2 non-canonical NF-kB pathway	N/A	1	N/A
α-Adrenergic Signaling	-1	N/A	N/A
Inflammasome pathway	N/A	N/A	-1
Regulation of RUNX2 expression and activity	1	N/A	N/A
Signaling by PTK6	N/A	N/A	1
Extra-nuclear estrogen signaling	-1	N/A	N/A
Cytosolic sensors of pathogen-associated DNA	N/A	-1	N/A
Chemokine Signaling	-1	N/A	N/A
Carboxyterminal post-translational modifications of tubulin	-1	N/A	N/A
NGF Signaling	N/A	N/A	-1
Heme signaling	N/A	1	N/A
Huntington's Disease Signaling	-1	N/A	N/A
RHO GTPases Activate WASPs and WAVEs	N/A	N/A	-1
NGF-stimulated transcription	N/A	N/A	-1
G-protein beta:gamma signalling	1	N/A	N/A
Signaling by NTRK1 (TRKA)	N/A	N/A	-1
Aldosterone Signaling in Epithelial Cells	-1	N/A	N/A
RHO GTPases activate IQGAPs	-1	N/A	N/A
Translocation of SLC2A4 (GLUT4) to the plasma membrane	-1	N/A	0
Beta-catenin independent WNT signaling	-1	N/A	0
p53 Signaling	N/A	N/A	-1
Integrin cell surface interactions	N/A	N/A	1
Transcriptional Regulation by MECP2	N/A	N/A	-1
Unfolded protein response	N/A	N/A	1
SUMOylation of DNA damage response and repair proteins	N/A	N/A	1
Signaling by NOTCH1	N/A	N/A	1
MYC Mediated Apoptosis Signaling	1	N/A	0
FLT3 Signaling in Hematopoietic Progenitor Cells	N/A	N/A	1
Somitogenesis	N/A	1	N/A
CSDE1 Signaling Pathway	-1	N/A	N/A
G alpha (z) signalling events	-1	N/A	N/A
COPII-mediated vesicle transport	N/A	1	N/A
Glucose metabolism	-1	N/A	0
Post-translational modification: synthesis of GPI-anchored proteins	-1	N/A	N/A
ERK/MAPK Signaling	-0.333	0	0.632
CD40 Signaling	-0.447	0.447	0
Atherosclerosis Signaling	N/A	-0.447	-0.447
GM-CSF Signaling	-0.447	N/A	-0.447
G Beta Gamma Signaling	-0.447	N/A	-0.447
MicroRNA Biogenesis Signaling Pathway	N/A	-0.447	-0.447
NAD Signaling Pathway	-0.447	N/A	-0.378
Role of Pattern Recognition Receptors in Recognition of Bacteria and Viruses	-0.378	N/A	-0.447
ESR-mediated signaling	0.447	-0.378	0
Signaling by CSF3 (G-CSF)	N/A	N/A	0.816
Role of MAPK Signaling in Inhibiting the Pathogenesis of Influenza	-0.816	0	0
Sleep NREM Signaling Pathway	0	N/A	0.816
Glioblastoma Multiforme Signaling	-0.816	N/A	N/A
Gαi Signaling	N/A	N/A	0.816
IL-3 Signaling	-0.816	N/A	0
Ferroptosis Signaling Pathway	0	N/A	0.816
GABAergic Receptor Signaling Pathway (Enhanced)	N/A	N/A	0.816
p38 MAPK Signaling	0	N/A	0.816
DDX58/IFIH1-mediated induction of interferon-alpha/beta	0.378	N/A	0.378
JAK/STAT Signaling	-0.378	N/A	-0.378
CLEAR Signaling Pathway	N/A	-0.447	0.277
Salvage Pathways of Pyrimidine Ribonucleotides	-0.707	N/A	0
Sleep REM Signaling Pathway	0	N/A	-0.707
Pancreatic Adenocarcinoma Signaling	0	N/A	0.707
D-myo-inositol-5-phosphate Metabolism	N/A	-0.447	N/A
D-myo-inositol (3,4,5,6)-tetrakisphosphate Biosynthesis	N/A	-0.447	N/A
Thrombopoietin Signaling	-0.447	N/A	0
Leukocyte Extravasation Signaling	0	0.447	0
FAT10 Cancer Signaling Pathway	N/A	N/A	0.447
mTOR Signaling	N/A	N/A	0.447
3-phosphoinositide Degradation	N/A	-0.447	N/A
3-phosphoinositide Biosynthesis	N/A	-0.447	N/A
Growth Hormone Signaling	-0.447	N/A	N/A
Folate Signaling Pathway	-0.447	N/A	N/A
Growth hormone receptor signaling	N/A	N/A	0.447
Intrinsic Pathway for Apoptosis	N/A	N/A	-0.447
PDGF Signaling	-0.447	N/A	N/A
BEX2 Signaling Pathway	N/A	N/A	0.447
D-myo-inositol (1,4,5,6)-Tetrakisphosphate Biosynthesis	N/A	-0.447	N/A
Prolactin Signaling	0	N/A	-0.447
Superpathway of Inositol Phosphate Compounds	N/A	-0.447	N/A
Regulation of mitotic cell cycle	-0.447	N/A	N/A
Sperm Motility	0.447	N/A	N/A
Complement cascade	0.447	N/A	N/A
Synthesis of DNA	-0.447	N/A	N/A
IL-9 Signaling	N/A	N/A	-0.447
Sertoli Cell-Sertoli Cell Junction Signaling	-0.378	N/A	0
Ephrin A Signaling	0	N/A	0.378
Production of Nitric Oxide and Reactive Oxygen Species in Macrophages	-0.302	0	0
Protein Kinase A Signaling	0	0	-0.277
Pyroptosis	N/A	N/A	0
Nucleotide salvage	0	N/A	N/A
Induction of Apoptosis by HIV1	0	N/A	N/A
Role of JAK1 and JAK3 in γc Cytokine Signaling	N/A	N/A	0
TP53 Regulates Transcription of DNA Repair Genes	N/A	0	N/A
M-decay: degradation of maternal mRNAs by maternally stored factors	0	N/A	N/A
Activation of NMDA receptors and postsynaptic events	0	N/A	0
TP53 Regulates Transcription of Cell Cycle Genes	N/A	N/A	0
BAG2 Signaling Pathway	N/A	N/A	0
Signaling by CSF1 (M-CSF) in myeloid cells	N/A	N/A	0
14-3-3-mediated Signaling	0	N/A	N/A
Cargo recognition for clathrin-mediated endocytosis	N/A	0	0
Role of JAK2 in Hormone-like Cytokine Signaling	N/A	N/A	0
Ephrin B Signaling	N/A	N/A	0
Nucleotide catabolism	0	N/A	N/A
April Mediated Signaling	0	0	N/A
IL-23 Signaling Pathway	0	N/A	0
IL-13 Signaling Pathway	0	N/A	0
Xenobiotic Metabolism AHR Signaling Pathway	N/A	N/A	0
Signaling by SCF-KIT	0	N/A	0
ATM Signaling	N/A	N/A	0
IL-17A Signaling in Airway Cells	0	N/A	0
Class B/2 (Secretin family receptors)	0	N/A	0
Melatonin Signaling	0	N/A	N/A
Transcriptional regulation of granulopoiesis	0	N/A	N/A
Clathrin-mediated endocytosis	N/A	0	0

## Sheet: Table S10
Table S10: results of upstream regulator analysis of monocyte cell subsets by IPA.
Upstream Regulators	Non_classical_Monocytes_sex	Intermediate_Monocytes_sex	Classic_Monocytes_sex
interferon alpha	4.933	2.762	4.259
IFNA2	5.783	3.271	5.288
IFNAR1	4.239	2.433	4.134
IRF7	4.66	1.265	3.57
poly rI:rC-RNA	3.268	-1.892	3.013
STAT1	3.795	1.034	3.233
IL1	-1.374	-2.318	-0.632
IL4	-2.464	-0.531	-1.226
ADAR	-3.286	-1.432	-2.354
TREX1	-3.591	-1	-3.218
SP110	-3.357	-1.667	-3.153
NFkB (complex)	-1.465	-3.864	-0.658
MAPK1	-5.323	-3.72	-3.397
aldesleukin	4.192	3.944	3.358
IFNL1	4.553	2.433	4.387
pyridostatin	4.796	2.236	3.638
IL27	5.211	2.095	3.345
F3	-4.715	-1.89	-3.933
CHROMR	4.598	1.212	4.725
BANF1	-4.238	-2.449	-3.637
FOXC1	4.807	1.897	3.411
vidutolimod	4.596	1.604	3.688
NONO	4.934	0.555	3.787
IRF1	4.541	0.763	3.802
IFNB1	4.826	1.632	2.417
ETV3	-4.796	N/A	-4
IFNG	3.377	0.816	4.505
IFN beta	4.007	0.926	3.553
TWIST1	2.926	2.373	2.809
IRF3	3.593	2.2	2.259
ETV6	-4.418	N/A	-3.546
AR	-3.265	-2.881	-1.817
TRIM24	-4.159	-2	-1.799
LH	-2.915	-2.118	-2.858
5-O-mycolyl-beta-araf-(1->2)-5-O-mycolyl-alpha-araf-(1->1')-glycerol	-2.333	-3.317	-1.941
Bay 11-7082	1.696	3.102	2.774
IFNA1/IFNA13	3.507	1.387	2.666
cyclosporin A	2.444	2.953	2.145
IFN	3.421	1.408	2.711
TNIK	3.959	N/A	3.569
IRGM	-4.119	0.522	-2.819
RC3H1	-3.769	-1.342	-2.145
ZNF750	-4.088	N/A	-3.153
miR-1306-5p (miRNAs w/seed CACCUCC)	2.53	2.333	2.333
IFNAR	3.768	0.277	3.149
GLI3	-1.89	-2.828	-2.449
UBAP1	-3.988	N/A	-3.148
miR-6833-5p (miRNAs w/seed UGUGGAA)	-2.236	-2.449	-2.449
MFGE8	-2.433	-2.433	-2.219
TSC2	-1.215	-2.085	-3.676
TYK2	2.615	1.94	2.421
miR-185-3p (and other miRNAs w/seed GGGGCUG)	-1.429	-2.399	-3.147
miR-3190-3p (and other miRNAs w/seed GUGGAAG)	-1.706	-2.449	-2.813
STAG2	-3.596	N/A	-3.307
USP8	-3.951	N/A	-2.933
PML	4.114	-0.213	2.544
carrageenan	-2.38	-2.545	-1.941
REL	-2.885	-2.961	-0.955
TAC1	-2.198	-2.174	-2.385
CREB	-3.182	-2.651	-0.894
puromycin aminonucleoside	1.89	2.309	2.517
FAS	1.674	2.255	2.731
RNASEH2B	-3.76	-0.308	-2.586
PRL	3.379	0.531	2.74
prostaglandin E2	-2.844	-2.14	1.662
SENP3	3.45	N/A	3.138
SN-011	-3.441	0.447	-2.673
IRF4	-2.382	-1.764	-2.377
dalfampridine	-2.607	-3	-0.915
PRDM2	2.236	1.633	2.646
hexachlorobenzene	2	2.138	2.345
MTOR	-3.046	-2.395	1.039
PRN694	2	2.449	2
TLR7/8	-2.449	-2.646	-1.342
entolimod	-1.287	-2.626	-2.438
NPC1	-1.234	-1.709	-3.401
miR-19b-3p (and other miRNAs w/seed GUGCAAA)	2.188	2.897	1.254
3p-hpRNA	3.706	N/A	2.621
NFAT5	-2.358	-2.393	-1.574
STING1	3.128	0.233	2.963
3-methyladenine	-1.938	-2.166	-2.22
NKX2-3	-3.695	N/A	-2.591
ERK1/2	-2.693	-1.742	-1.823
raloxifene	2.111	1.633	2.496
TGM2	3.129	0.302	2.807
mir-1 (includes others)	-1.342	-2.164	-2.722
C5	-2.901	-1.657	-1.667
CD28	-2.16	-1.896	-2.165
TREM2	1.561	1.854	2.785
ISG15	-2.582	-1.491	-2.092
HGF	-2.722	-3.174	0.253
conjugated linoleic acid	2.236	1.912	2
inosine	1.633	2.611	1.89
tretinoin	2.375	0.358	3.393
RHO	-1.633	-2.236	-2.236
RELA	-1.359	-3.41	-1.317
forskolin	-2.342	-2.451	1.281
4-phenylbutyric acid	1.569	2.182	2.313
KRAS	-1.602	-2.55	-1.901
MAPK14	-3.385	-2.256	0.392
leukotriene D4	-2.401	-2.975	-0.651
FOXO1	-3.462	-1.838	-0.719
PNPT1	-3.325	N/A	-2.69
RIPK2	2.936	-1.951	1.119
formaldehyde	-1.923	-2.35	-1.673
1,1-diarylethylene-diammonium derivative	3.441	N/A	2.496
TRAF2	-1.709	-2.219	-1.969
U0126	2.504	3.155	0.235
ARNT2	2.236	2.236	1.414
ECSIT	-1.806	-2.369	-1.678
TNF	2.505	-0.296	3.043
F2R	-2.752	-2.215	0.849
SUPT20H	1.982	2.433	1.387
oblimersen	2.35	N/A	3.45
lomustine	1.342	2.121	2.333
AKT	2.337	-0.023	3.433
TNFSF11	-3.039	-1.598	-1.14
IL17A	-1.999	-2.073	1.679
NLRC5	2.049	1.453	2.243
MLXIPL	0.13	2	-3.578
IFNE	2.789	0.555	2.359
TTC39A-AS1	-3.25	N/A	-2.442
bicuculline	-2.2	-2.813	-0.666
miR-155-5p (miRNAs w/seed UAAUGCU)	2.393	2.393	-0.891
RUNX1	-1.133	-1.937	-2.597
VEGF	-2.232	-2.06	1.372
STAT2	2.544	N/A	3.1
OSM	2.904	0.233	2.489
H89	2.505	2.211	-0.902
indomethacin	1.124	2.981	1.489
EPAS1	-1.86	-2.038	-1.672
8-bromoguanosine 3',5'-cyclic monophosphate	1.706	1.633	2.219
Salmonella enterica serotype abortus equi lipopolysaccharide	-0.507	-3.302	-1.72
pirinixic acid	-1.393	1.87	2.26
EGF	-2.399	-2.523	0.55
vincristine	-2.186	-1.103	-2.183
2-bromoethylamine	1	2.121	2.345
reactive oxygen species	-1.819	-2.38	-1.266
FSH	-2.354	-2.052	1.004
EBI3	3.554	1	0.855
D-glucose	-2.454	-2.19	-0.76
CD14	-1.967	-1.976	-1.454
MYC	-1.348	-0.086	-3.94
mir-96	3.124	N/A	2.236
SREBF2	-3.046	N/A	-2.309
ionomycin	-2.409	-2.372	-0.556
NR1H	1.202	1.928	2.206
GAPDH	-1.851	-1.342	-2.137
miR-124-3p (and other miRNAs w/seed AAGGCAC)	1.888	-0.835	-2.595
caffeic acid phenethyl ester	1.326	1.956	2.036
RPSA	-2.722	1.664	-0.922
miR-221-3p (and other miRNAs w/seed GCUACAU)	3.009	1.571	0.681
BTK	2.461	0.339	2.452
Irgm1	-3.08	N/A	-2.168
curcumin	1.791	2.902	0.539
docosahexaenoic acid	1.093	2.13	1.99
cocaine	-1.586	-2.562	-1.064
CG	-1.319	-1.865	2.016
RNY3	2.53	N/A	2.646
tetradecanoylphorbol acetate	-1.506	-1.8	1.869
FLT1	1.633	1	2.53
miR-6776-5p (miRNAs w/seed CUGGGUG)	-0.707	-2	-2.449
MEK	-2.324	-2.439	-0.392
CCL2	-2.417	-1.941	-0.795
STAT6	-2.357	-1.702	-1.09
IRF9	2.57	N/A	2.578
RICTOR	0.735	-1.789	2.604
Wy 40905	-1.838	-2.957	-0.331
SIRT1	-2.424	0.045	-2.639
bucladesine	-2.178	-1.332	1.59
CREB1	-2.098	-2.609	0.393
bee venom	-1.796	-2.494	-0.8
mir-181 (includes others)	1.131	2.216	1.741
ARID1A	1.261	2.724	1.083
emactuzumab	2.828	N/A	2.236
PKC	-2.404	-2.248	-0.407
cyclic AMP	-1.747	-1.489	1.793
dexamethasone	-4.005	-0.417	0.605
F2	-2.043	-2.411	0.563
insulin	-1.764	-1.171	2.068
LINC00624	-2.605	N/A	-2.396
MEF2D	-2.219	-1.387	-1.387
NFKB2	-1.091	-2.607	-1.294
ZBTB10	2.673	-0.378	1.941
mir-183	3.278	N/A	1.709
GABA	2.495	-0.359	2.132
3,3'-diindolylmethane	1.848	1.501	1.622
triamterene	1.342	1.667	1.961
allopurinol	1.912	1.732	1.311
1,2-dithiole-3-thione	-1.873	1.182	-1.889
gentamicin C	1.342	1.667	1.929
ribavirin	2.985	N/A	1.941
JNK	-2.082	-1.953	-0.882
lipoteichoic acid	-1.953	-1.753	1.204
HDAC4	1.216	2.17	1.524
ELAVL1	2.349	-0.577	1.973
JAK	2.449	N/A	2.449
GSDMD	-1.909	-2.754	-0.223
ethionine	N/A	2.236	2.646
PTGER4	-2.21	0.9	-1.772
bisindolylmaleimide I	2.437	1.757	0.687
PDGF-BB	-1.886	-1.766	1.227
COL18A1	-0.762	2.219	-1.89
miR-1843a-5p (and other miRNAs w/seed AUGGAGG)	N/A	-2.646	-2.219
PPP2CA	-3.534	N/A	-1.33
Scd2	-2.828	N/A	-2
tofacitinib	-2	N/A	-2.828
thapsigargin	-1.73	-2.434	0.66
cinnamaldehyde	1.348	2.153	1.312
daidzein	0.896	2.449	1.463
CNTF	-1.201	-0.687	2.914
NFKB1	-1.622	-2.923	-0.25
TREM1	-2.015	-2.411	0.357
MAPK8	-2.642	-2.009	-0.131
kainic acid	-2.245	-2.113	0.417
miR-4270 (and other miRNAs w/seed CAGGGAG)	-1.265	-1.897	-1.604
S-nitroso-N-acetyl-DL-penicillamine	1.04	1.159	2.564
mono-(2-ethylhexyl)phthalate	-2.111	-2.137	-0.508
CD38	0.115	2.213	2.425
PD98059	2.041	1.79	-0.915
POMC	-2.566	-0.773	1.404
MAP3K14	-1.4	-2.38	-0.908
LINC02574	2.449	N/A	2.236
KMT2D	-2.567	0.216	-1.9
okadaic acid	-2.207	-2.423	0.051
MAPK3	-2.39	-1.949	0.333
CREM	-1.199	-1.8	-1.673
IFN gamma	1.93	0.946	1.777
miR-300-5p (and other miRNAs w/seed UGAAGAG)	N/A	-2	-2.646
alpha catenin	1.744	1.811	1.083
mir-223	1.346	1.763	1.525
IFN alpha/beta	2.559	N/A	2.062
HNRNPU	-2.415	N/A	-2.203
fenamic acid	1.432	1.628	1.555
TLR9	1.029	-1.816	1.761
IFNL4	2.422	N/A	2.182
25-hydroxycholesterol	-1.195	-2.333	-1.066
cholecalciferol	-0.902	0.981	2.706
infliximab	2.449	2.138	N/A
PRKCE	-1.922	-1.909	0.754
EIF2AK2	2.04	-0.959	1.582
CAV1	1.348	1.136	2.088
bexarotene	0.786	1.638	2.145
beta-estradiol	-0.819	2.166	1.574
IFN type 1	2.924	N/A	1.63
8-bromo-cAMP	-1.582	-0.686	2.274
C1QBP	-0.083	-2.236	-2.219
ADRB	-1.097	-1.864	-1.572
THPO	1.655	-1.912	0.961
miR-6825-5p (and other miRNAs w/seed GGGGAGG)	-0.682	-0.862	-2.976
G protein alpha i	1.718	0	2.795
Immunoglobulin	3.066	0.552	0.895
LDL	1.914	-1.315	1.282
lipopolysaccharide	0.266	-1.454	2.786
CD3 (complex)	-1.577	-2.578	-0.351
BMP10	-1.414	-1.667	-1.411
RIGI	2.252	-1.541	0.698
LEP	-2.524	-1.18	-0.771
manganese	-1.342	-2.236	-0.896
RARB	2.219	1.925	0.314
USP8-IN-22e	2.449	N/A	2
2-amino-5-phosphonovaleric acid	1.287	2.771	0.389
miR-3062-3p (and other miRNAs w/seed GGGGACA)	N/A	-2.121	-2.324
PRKCD	-1.949	-1.936	-0.559
KLF6	-2.084	-2.165	0.194
atorvastatin	-0.847	-1.753	1.829
FOXP3	2.213	N/A	2.213
methamphetamine	-1.696	-1.338	-1.382
SRF	-0.34	-1.933	-2.138
ELANE	-1.159	-1.954	-1.285
MYCN	-0.343	-0.104	-3.951
N-[N-(3,5-difluorophenacetyl-L-Ala)]-S-phenylglycine t-butyl ester	1.709	1.974	0.713
silibinin	1.413	1.98	-0.996
miR-671-5p (miRNAs w/seed GGAAGCC)	-1.912	0.333	-2.138
TCF7L2	-0.703	-2.646	1.029
C1QA	1.769	N/A	2.603
NFE2L2	-2.095	1.075	-1.196
lipoxin A4	N/A	2.184	2.173
vancomycin	1.066	1.849	1.441
p38 MAPK	-1.184	-1.713	1.459
DACH1	1.131	2.219	1
miR-1224-3p (miRNAs w/seed CCCACCU)	2.111	2.236	N/A
RAF1	-2.199	-1.628	-0.52
salmonella minnesota R595 lipopolysaccharides	-0.375	-2.896	-1.071
IGF2BP1	-0.728	-2.668	-0.943
miR-3584-5p (and other miRNAs w/seed GGAGGAG)	-2.333	N/A	-2
EGFR	-1.332	-1.443	1.554
IFNA4	2.164	N/A	2.164
HIF1A	-1.169	-1.407	1.747
CISH	1.342	1.633	-1.342
IL10	0.754	1.286	2.273
calcimycin	-1.455	-2.401	-0.438
LY6E	1.131	1.982	1.172
prexasertib	-1.604	-2.673	0
4-hydroxytamoxifen	-1.703	-1.955	-0.598
SPI1	1.54	0.983	1.731
CD44	-1.195	-0.868	2.191
LY294002	1.299	2.076	-0.877
SOCS1	-2.398	0.594	-1.258
miR-486-3p (and other miRNAs w/seed GGGGCAG)	0.771	-1.074	-2.403
AREG	-1.941	-2.177	0.128
miR-344i (miRNAs w/seed AGUCAGG)	N/A	-2	-2.236
miR-4316 (miRNAs w/seed GUGAGGC)	-2.236	N/A	-2
SUMO2	-2	N/A	-2.236
miR-6793-3p (miRNAs w/seed CCCCAAC)	N/A	-2	-2.236
STAT3	-2.207	-0.983	1.046
TNFRSF1B	-1.501	-1.501	-1.234
SUMO3	-2.219	N/A	-2
HBEGF	-1.98	-1.987	-0.243
PSMD10	-2.236	N/A	-1.964
LAMP2	-1.987	N/A	-2.207
STK11	0.708	2.189	1.282
GRN	2.532	1.48	0.166
INS	1.228	-0.919	2.015
filgrastim	-3.006	0.343	-0.789
aphidicolin	1.953	N/A	2.183
CYLD	-0.223	-1.951	-1.96
cigarette smoke	-1.992	-1.606	-0.532
IMMT	-1.89	N/A	-2.236
miR-3934-3p (miRNAs w/seed GCUCAGG)	N/A	-2	-2.121
cyclophosphamide	-2.153	-1.452	-0.515
tripterine	N/A	2.172	1.947
miR-17-5p (and other miRNAs w/seed AAAGUGC)	1.24	0.684	-2.183
VEGFA	-2.43	-0.979	0.694
etoposide	1.546	-1.874	0.682
methotrexate	0.632	1.774	1.687
histamine	-1.986	-1.909	0.195
norepinephrine	-1.627	-1.79	0.672
RUNX2	-1.285	0.927	1.875
miR-6716-5p (miRNAs w/seed GGGAAUG)	-1.633	N/A	-2.449
mir-8 (includes others)	2.376	1.408	-0.296
PI3K (complex)	-1.821	-1.591	0.666
DOCK8	2.164	-1.109	0.788
GW3965	1.136	2.367	0.551
EIF2AK3	-1.446	-1.491	-1.109
SMARCB1	1.487	N/A	2.556
STAT4	0.948	-1.477	1.613
PPARG	-0.696	1.392	1.947
genistein	0.035	1.758	2.241
RXRB	-1	-2.236	-0.788
NCOA2	1.339	-0.788	1.893
TRIM21	-1.371	-1.041	-1.608
IL5	-0.671	1.995	1.352
ziritaxestat	-2.111	N/A	-1.89
miR-767-3p (miRNAs w/seed CUGCUCA)	N/A	-2	-2
miR-1185-5p (and other miRNAs w/seed GAGGAUA)	N/A	-2	-2
miR-6740-5p (miRNAs w/seed GUUUGGG)	-2	-2	N/A
N-ethyl-N-nitrosourea	2.333	N/A	1.667
miR-30c-5p (and other miRNAs w/seed GUAAACA)	2.804	N/A	-1.167
isoprenaline	-1.964	-2	N/A
SMARCA4	2.165	0.658	1.14
fucoxanthin	N/A	1.98	1.981
miR-101-3p (and other miRNAs w/seed ACAGUAC)	2.157	1.803	N/A
STIM1	-1.067	-1	-1.89
CD40LG	-1.043	-2.402	-0.507
protectin D1	N/A	1.969	1.982
MET	-1.664	-2.157	-0.128
herbimycin	1.732	1.963	0.252
MAVS	2.323	-0.797	0.827
miR-146a-5p (and other miRNAs w/seed GAGAACU)	1.461	1.109	-1.374
miR-4434 (and other miRNAs w/seed GGAGAAG)	-1	0.816	-2.121
CD276	-2.795	N/A	-1.134
pevonedistat	-1.394	-1.067	-1.463
decitabine	0.716	0.929	2.277
NUPR1	-1.807	-1.897	-0.209
FOXO3	-1.414	-2.137	0.358
fingolimod	1.225	0.714	1.97
miR-1275 (and other miRNAs w/seed UGGGGGA)	1.816	N/A	-2.085
Ca2+	-1.306	-1.356	1.237
adavosertib	2.345	-0.958	0.596
mir-155	-1.8	N/A	-2.095
HIVEP1	1.706	1.941	0.24
phenylbutazone	0.849	1.628	1.4
clozapine	-1.937	-1.938	N/A
lactacystin	-1.686	-0.519	-1.668
TSC22D3	1.543	0.13	2.194
miR-199a-3p (and other miRNAs w/seed CAGUAGU)	1.941	0.86	1.066
RRAS2	1	0.333	2.53
TLR7	1.32	-1.798	0.744
PTGS2	-1.885	-1.677	-0.288
lysophosphatidic acid	-1.754	-1.62	-0.475
ANXA1	1.188	1.548	1.103
IGF1	-1.817	-1.959	-0.061
YBX1	-0.817	-2.121	0.896
mifepristone	2.138	0.605	1.09
TEAD	-2.828	N/A	-1
EHF	-1.73	-0.682	-1.413
metribolone	-2.319	0.634	0.872
MAPK7	-1.741	-2.083	N/A
KLF7	1.829	N/A	1.994
PF4	1.861	-1.164	0.796
PDX1	-2	-1	-0.816
imiquimod	1.416	-0.928	1.466
WWTR1	-1.248	N/A	-2.557
NLRP12	2.085	N/A	1.719
SB203580	0.153	0.491	-3.159
miR-6728-3p (miRNAs w/seed CUCUGCU)	N/A	-1.342	-2.449
MAPK9	-2.393	-1.254	-0.135
ATM	-1.127	-1.98	-0.674
NRAS	-1.328	-1.969	-0.483
phenacetin	N/A	1.89	1.89
cycloheximide	-1.888	-1.109	-0.772
miR-3103-5p (and other miRNAs w/seed GAGGGAG)	-1.177	N/A	-2.584
L-glutamic acid	-1.11	-1.506	1.129
USP18	-1.97	-0.287	-1.483
DRD2	-0.909	-2.403	-0.426
miR-3104-5p (and other miRNAs w/seed AGGGGGC)	N/A	-1.161	-2.568
NRG1	-1.839	-1.4	0.489
carbon monoxide	1.095	0.958	1.671
NOTCH1	0.981	-1.941	-0.793
KDM5A	2.433	N/A	1.265
RHOA	-0.898	-1.925	-0.871
NLRP3	-1.747	0.447	1.498
promegestone	-1.26	-1.726	-0.702
NOD2	-2.221	N/A	-1.463
SRC	-1.191	-2.382	0.104
methylprednisolone	-1.968	0.236	1.473
ST1926	1.265	-0.905	1.5
5-N-ethylcarboxamido adenosine	-1.104	0.35	2.215
isobutylmethylxanthine	-2.321	-1.067	0.28
miR-92b-5p (miRNAs w/seed GGGACGG)	1.667	2	N/A
canagliflozin	-0.277	2	1.387
IRF2BP2	-1.238	-0.447	-1.976
RB1	0.255	3.051	0.349
ISGF3	2.191	N/A	1.461
miR-6912-5p (miRNAs w/seed ACAGGGA)	-2.236	N/A	-1.414
TGFA	-0.58	-1.372	1.698
CSF1	-1.047	-0.972	1.629
BCR (complex)	-1.053	-1.216	1.377
fluticasone propionate	-3.337	-0.094	-0.211
LARP1	N/A	N/A	3.638
TAFAZZIN	0.74	0.853	2.044
miR-540-5p (miRNAs w/seed AAGGGUC)	N/A	-1.633	-2
ZC3H12A	-1.679	0.378	1.572
FOXL2	-0.739	-2.438	-0.451
MYD88	-1.601	-1.342	0.683
SMARCA5	-1.938	-1	-0.687
peptidoglycan	-1.243	-1.248	-1.126
miR-26a-5p (and other miRNAs w/seed UCAAGUA)	N/A	1.946	-1.665
miR-4524a-3p (miRNAs w/seed GAGACAG)	-1.134	-1.342	-1.134
MEF2C	-1.195	-2.412	N/A
lipid A	-1.709	-1.172	0.726
AKT1	-1.639	-1.775	0.192
CpG ODN 2006	2.569	0.442	0.592
MDM4	-1.974	N/A	-1.625
XBP1	-2.038	0.895	0.663
SNCA	2.316	0.202	1.076
MEOX2	1.4	N/A	2.191
SLC40A1	-1.633	0.447	1.508
miR-3065-3p (miRNAs w/seed CAGCACC)	N/A	-1.134	-2.449
PTH	-1.496	-1.683	0.402
MAP2K1	-1.159	-1.72	-0.697
bromodeoxyuridine	1.819	N/A	1.756
stallimycin	1.819	N/A	1.756
MIF	-2.045	-1.261	-0.268
SLC15A4	1.378	0.718	1.477
IKBKG	1.146	-0.363	2.056
Cdkn2a	-0.639	-1.725	1.2
TP63	-1.892	-1.312	-0.358
adenosine triphosphate	-1.465	-1.834	-0.26
miR-1237-5p (and other miRNAs w/seed GGGGGCG)	1.976	N/A	-1.583
PGR	-3.115	-0.152	-0.291
pristane	1.965	N/A	1.591
palbociclib	0.15	-1.74	1.662
deferoxamine	-1.28	-1.136	1.136
LGALS3	-2.196	0.292	-1.063
TERT	2.354	-0.478	0.711
GSTO1	-2.538	-1	0
IL2RG	1.3	N/A	2.236
Ap1	-1.461	-1.179	-0.896
IL1B	-0.439	-1.9	1.194
miR-302c-3p (and other miRNAs w/seed AGUGCUU)	-1.782	0.563	-1.188
FGF2	-1.284	-1.487	0.756
medroxyprogesterone acetate	-1.161	-0.577	1.789
YAP/TAZ	-2.668	0.247	-0.606
IRF8	-1.18	-0.917	-1.423
dimethyl n-oxalyl-glycine	0.302	N/A	3.215
IL11	0.946	1.082	1.486
eicosapentaenoic acid	-0.518	2.435	0.559
GPER1	-1.055	-2.363	-0.094
MMP1	-1.172	-1.934	0.404
CpG ODN 2216	2.183	N/A	1.322
DYRK1B	0.985	-2	0.519
nifedipine	2.401	1.103	N/A
Go 6976	1.459	1.698	0.342
ruxolitinib	-1.539	0.97	-0.99
BRCA1	1.597	-0.887	1.011
2-aminopurine	-1.536	N/A	-1.959
IKZF1	-0.995	-0.438	-2.061
GLI1	1.667	0.5	1.321
RAC1	-1.961	-0.915	-0.611
DDB1	-2.621	N/A	-0.863
3,5-dihydroxyphenylglycine	N/A	N/A	-3.479
tunicamycin	-1.483	-1.213	0.781
SCARB1	N/A	-1.941	-1.528
PI3K (family)	0.517	-1.805	1.147
VCAN	1.766	-1.108	0.592
NAMPT	-2.214	-0.442	-0.808
gemcitabine	-1.804	-1.188	0.471
JAK1/2	2.646	N/A	0.816
N-formyl-Met-Leu-Phe	-1.522	-0.755	-1.178
BDNF	-0.486	-2.176	-0.788
TSPO	0.816	-1	1.633
NR0B2	-1.72	0	-1.724
CGAS	1.925	N/A	1.516
TRPV4	-1.982	-0.391	1.067
CTNNB1	-0.816	-1.847	0.773
olanzapine	-1.969	-1.461	N/A
NFkB (family)	-0.865	-1.781	-0.783
HRAS	0.374	0.91	2.14
hemin	N/A	1.95	1.472
5-hydroxytryptamine	-1.455	-1.966	0
PLX5622	-1.57	-0.522	-1.327
Sb202190	1.677	1.015	0.723
haloperidol	-1.568	-1.846	N/A
FOXA1	1.489	1.625	-0.298
PP1	1.172	1.501	-0.739
SERPINE1	-0.956	-2	-0.456
SERPINF1	2	N/A	1.41
IRAK1	-2.443	N/A	-0.963
KAT2B	1.025	-0.283	2.094
miR-4731-5p (miRNAs w/seed GCUGGGG)	-0.728	N/A	-2.668
Pam3-Cys-Ser-Lys4	-1.269	-2.051	0.068
TIMP3	N/A	2	-1.387
colchicine	-1	-1.706	0.676
CCL5	-2.28	-0.863	-0.237
EP300	-1.107	-0.949	1.32
TLR2	-1.718	-1.055	-0.596
mycophenolic acid	-0.822	-2.236	0.308
SP1	-0.914	-0.403	2.048
15-deoxy-delta-12,14 -PGJ 2	-0.998	1.277	1.087
ozone	-2.212	-0.899	-0.247
SPEN	N/A	N/A	-3.357
SAFB	-0.707	-0.2	-2.449
CD36	-1.945	N/A	-1.41
CEBPB	-0.68	-1.886	0.787
CST5	1.89	0.302	-1.155
TET2	0.427	1.252	1.667
ACSL4	-1	-1.387	-0.956
miR-1188-5p (miRNAs w/seed GGUGUGA)	N/A	-1.342	-2
miR-6828-3p (miRNAs w/seed UCUGCUC)	N/A	-1.342	-2
miR-5617-3p (miRNAs w/seed AGGCGGC)	2	0	1.342
miR-4423-3p (miRNAs w/seed UAGGCAC)	-1.342	N/A	-2
CDK5R1	1.342	N/A	2
miR-3967 (miRNAs w/seed GCUUGUC)	-1.342	N/A	-2
ACKR2	-2.333	N/A	-1
TFAP2A	0.492	1.131	1.709
CEBPD	-1.165	-0.192	1.969
PSMB11	1.19	-0.91	-1.222
CITED2	-1.095	0.485	-1.742
GFI1	0.145	2.401	0.776
TCF3	2.406	N/A	0.91
SMAD3	-1.047	-1.175	1.094
butyric acid	-0.745	0.603	1.967
arsenic trioxide	0.541	1.381	1.392
SATB1	0.914	0.8	-1.596
hydrogen peroxide	-1.623	-1.645	0.039
vorinostat	-0.222	2.261	0.822
Ro31-8220	1.481	0.974	-0.85
miR-544-3p (and other miRNAs w/seed UUCUGCA)	1.414	N/A	-1.89
PIN1	-1.067	-1.459	0.777
miR-223-3p (miRNAs w/seed GUCAGUU)	0.084	2.156	-1.062
PARP9	1.746	N/A	1.555
CSF2	-2.063	-1.078	0.159
FBN1	2.4	N/A	0.9
TSC1	N/A	-1.387	-1.912
YY1	0.916	0.775	1.607
phorbol esters	-1.766	-1.095	-0.436
ATF4	-1.187	-1.643	0.464
hydrocortisone	-1.765	-0.553	0.975
naringenin	N/A	2.183	1.109
actinomycin D	1.432	1.021	-0.836
TO-901317	0.217	0.926	2.145
plicamycin	-0.853	N/A	-2.428
IGFBP3	1.491	N/A	1.787
miR-1249-5p (and other miRNAs w/seed GGAGGGA)	-0.237	N/A	-3.027
RAS	-1.087	-1.013	1.159
miR-21-5p (and other miRNAs w/seed AGCUUAU)	1.216	0.771	-1.267
miR-3078-3p (miRNAs w/seed UGCUGGG)	0.535	N/A	-2.714
losartan potassium	-0.531	-1.05	-1.656
miR-130a-3p (and other miRNAs w/seed AGUGCAA)	2.356	0.308	-0.573
PPP2R5C	N/A	2.236	1
LTA	N/A	-2.236	-1
NR3C1	-1.602	0.37	1.262
miR-7059-5p (miRNAs w/seed CCGGGGA)	N/A	-1.342	-1.89
cobalt chloride	-0.529	-1.369	1.331
SRSF1	1.964	1.091	-0.174
thioacetamide	0.062	0.842	2.321
IL6	0.123	-0.613	2.478
SFTPA1	1.3	1.6	0.31
FL3	0.896	0.923	1.387
CDKN2A	1.039	1.231	0.931
CYBB	-1.067	-1.067	-1.067
TEAD1	-1.709	1.134	-0.342
tetrachlorodibenzodioxin	-0.678	-1.527	-0.974
miR-141-3p (and other miRNAs w/seed AACACUG)	2.184	0.397	0.597
rolipram	-0.882	0.314	1.982
fatty acid	-1.673	-1.2	0.303
TLR	-0.422	-2.586	0.166
IL18	-1.282	-1.724	0.164
miR-214-3p (and other miRNAs w/seed CAGCAGG)	-0.832	N/A	-2.333
isotretinoin	1.746	N/A	1.414
tamoxifen	-1.129	-0.91	-1.121
USP22	-1.265	0	-1.89
TFEB	-1.172	0.508	1.468
TRAF6	-1.138	-1.857	-0.15
VHL	-1.172	N/A	-1.972
5-azacytidine	-1.543	-0.912	0.689
ETV7	-1.366	N/A	-1.775
EPHA2	-0.913	-1.567	-0.655
metformin	-1.284	-0.619	-1.231
SALL4	1.667	-1.134	-0.333
IFNK	2	N/A	1.134
dimethyl fumarate	N/A	1.966	1.165
CAB39L	-1.131	2	N/A
nicotinamide-beta-riboside	N/A	1.96	1.165
cisplatin	0.85	0.851	1.424
TNF (family)	-1.327	-0.868	-0.925
dihydrotestosterone	-1.743	0.891	-0.483
CPT1B	2.538	0	0.577
captopril	0.555	0.853	1.706
DUSP1	-0.051	0.101	-2.954
APOE	0.195	-1.981	-0.916
CDC42	N/A	1.091	2
TGFB1	-1.942	-0.543	0.603
PSEN1	-0.918	-1.582	-0.588
miR-329-3p (and other miRNAs w/seed ACACACC)	-1.414	N/A	-1.667
cantharidin	-0.816	-1.604	0.653
MEN1	0.655	1.987	0.424
IL32	-1.082	-1.202	-0.78
PS-1145	1.091	N/A	1.964
napabucasin	1.342	0.816	-0.896
HDL	1.755	0.017	1.282
miR-1468-5p (miRNAs w/seed UCCGUUU)	2.236	N/A	0.816
TP53	1.971	0.319	0.757
di(2-ethylhexyl) phthalate	-1.067	-1.98	N/A
resveratrol	-0.694	1.895	-0.455
5-fluorouracil	0.567	-0.142	2.334
ellagic acid	N/A	1.969	1.067
dimethyl itaconate	0.017	1.957	1.062
miR-6892-3p (miRNAs w/seed CCCUCUC)	N/A	-1.134	-1.897
KLF2	2.17	N/A	0.858
arachidonic acid	-1.551	-0.772	0.704
Prl	0.2	1.782	1.044
TCF12	2.215	N/A	0.81
SPRY2	1.539	1.342	0.141
PTPN11	-1.319	-0.13	-1.561
ID3	-1.698	0.447	-0.863
NOTCH3	N/A	1	2.007
cytokine	-0.632	-0.609	1.765
miR-1-3p (and other miRNAs w/seed GGAAUGU)	-0.367	N/A	-2.638
dinoprost	-1.277	-1.281	-0.447
NCOR1	-1.463	0.152	-1.387
miR-25-5p (miRNAs w/seed GGCGGAG)	N/A	2	1
SETD2	2	N/A	1
miR-5090 (and other miRNAs w/seed CGGGGCA)	1	-2	N/A
MAPKAPK2	-1.969	-0.339	-0.692
miR-8097 (miRNAs w/seed ACAAGGA)	2	-1	N/A
ezetimibe	N/A	1	2
1-palmitoyl-2-(5-oxovaleroyl)-sn-glycero-3-phosphorylcholine	N/A	-1.982	-1.016
glutamine	-0.57	1.085	1.342
let-7 (includes others)	2.184	0.763	0.045
miR-125b-5p (and other miRNAs w/seed CCCUGAG)	0.735	0.84	-1.413
tributyrin	-0.57	-2.216	-0.2
SHC1	1.851	N/A	1.135
acetylcholine	-1	-1.982	N/A
tacrolimus	1.476	1.461	0.045
YTHDC2	2.219	N/A	0.762
GNRH1	N/A	-1.976	-1.004
IRF5	1.567	N/A	1.411
miR-3069-5p (miRNAs w/seed UGGCAGU)	-1.633	-1.342	N/A
PDCD1	1.633	N/A	1.342
uranyl nitrate	1.195	1.664	0.113
CIITA	2.431	-0.121	0.413
cuprizone	-1.195	1.257	0.508
glucocorticoid	-0.247	1.119	1.592
XDH	-0.956	N/A	-2
GATA1	-0.128	-1.667	-1.155
phosphate	-1.982	-0.465	0.501
lenalidomide	0.508	-0.871	1.568
17-alpha-ethinylestradiol	-0.728	N/A	2.216
meds433	2.236	N/A	0.707
HOTAIR	-1.496	N/A	-1.446
lysophosphatidylcholine	-1.062	-1.103	-0.763
caffeine	-0.564	-0.393	-1.969
AGT	-0.924	0.231	1.765
sirolimus	1.228	-0.908	-0.783
ELF4	0.728	0.73	1.461
apigenin	0.808	1.067	1.042
PAF1	0.577	-1.633	-0.707
TAL1	-0.788	0.478	-1.648
lovastatin	-1.038	-0.928	0.946
INSR	-1.372	-0.594	-0.933
EIF4E	-0.714	0.853	1.329
BCL2	-1.436	1.25	0.209
IL1R1	-1.944	-0.798	-0.152
acetovanillone	N/A	-0.692	-2.2
pinometostat	1.89	N/A	1
miR-298-5p (and other miRNAs w/seed GCAGAGG)	N/A	N/A	-2.887
HDAC3	-1.965	0.547	-0.369
hydroxyurea	1.396	N/A	1.485
rottlerin	0.744	1.787	0.348
thalidomide	1.722	0.749	-0.399
miR-3150b-3p (and other miRNAs w/seed GAGGAGA)	-2.236	0	-0.632
PRDM1	-1.504	-0.466	-0.897
torkinib	-2.219	-0.647	N/A
TNFSF13B	N/A	-1.761	-1.103
MAP2K5	-0.882	-1.982	N/A
GCN2iB	-1.195	1.664	N/A
HDAC5	0.875	1.969	N/A
celecoxib	0.662	2.157	-0.025
ERN1	0.421	N/A	-2.421
carbon tetrachloride	-1.086	-0.705	1.041
miR-23a-5p (and other miRNAs w/seed GGGUUCC)	N/A	N/A	-2.828
L-triiodothyronine	N/A	1.983	0.839
miR-511-3p (miRNAs w/seed AUGUGUA)	2	0.816	N/A
144DG11	1	0.816	1
miR-6900-3p (miRNAs w/seed GGUGAUG)	0.816	-2	N/A
sodium arsenite	-0.82	N/A	1.994
bleomycin	-0.454	0.44	1.918
CLIC4	0.943	N/A	1.863
MAP3K7	-0.086	-1.074	-1.645
rebemadlin	N/A	-2.2	-0.601
nitric oxide	-0.108	0.128	2.564
HNF4A	-0.573	1.656	0.569
THZ1	N/A	-0.62	-2.178
PIK3CG	-2.219	0	-0.579
JAK2	0.064	-1.956	-0.777
miR-3199 (and other miRNAs w/seed GGGACUG)	-1.058	N/A	-1.739
wortmannin	0.679	0.486	-1.63
MAPK	-0.058	-1.06	1.673
IL25	N/A	1.686	1.103
ciprofloxacin	-0.174	-1.342	1.273
CSF3	-0.508	-0.404	1.876
brefeldin A	-1.556	-1.026	-0.205
GDF2	-2.164	N/A	-0.621
ELK1	-0.885	-1.898	N/A
torin1	1.673	-1.109	N/A
MAP2K6	0.908	N/A	1.873
SREBF1	-0.638	1.049	1.09
IL1RN	-1.555	0.25	-0.97
pyrrolidine dithiocarbamate	-0.583	1.767	0.422
T-5224	N/A	-2.236	-0.535
paraquat	0.241	2.008	0.521
SB 216763	-0.811	-1.715	-0.24
NFATC2	1.474	-0.095	1.192
SMAD4	-0.194	-0.77	1.797
mir-21 (includes others)	-0.848	1.299	0.612
NGF	-1.833	-0.841	0.072
HMGA1	-0.095	-1.346	-1.302
PRKN	-1.095	1.584	-0.063
LRP1B	-1.342	N/A	-1.4
CAMP	-1.274	0.681	0.785
GPS2	2.619	N/A	-0.118
CXCL12	-0.728	0	2.008
aldosterone	-1.599	0.288	0.846
SYK	1.072	0.577	-1.08
KLF3	0.258	0.333	-2.137
QKI	-1.219	1.067	-0.44
GnRH analog	0.577	-1.89	-0.258
TICAM1	-0.043	-1.9	0.775
lithium	-1.342	0.375	-1
FOXC2	1.952	-0.762	N/A
enalapril	N/A	-2.219	-0.492
miR-3102-3p (and other miRNAs w/seed AGCACCC)	-0.707	2	N/A
homocysteine	-1.941	-0.478	-0.288
CD200R1	N/A	0.816	1.89
IRF6	-0.927	-1.231	-0.539
clofibrate	0.179	1.165	1.353
UBR5	2.19	N/A	0.505
miR-16-5p (and other miRNAs w/seed AGCAGCA)	N/A	0.811	-1.879
miR-4436b-3p (and other miRNAs w/seed AGGGCAG)	2.688	N/A	N/A
CCN1	-0.057	-1.962	0.665
trastuzumab	1.342	N/A	1.342
NEDD9	-1.342	N/A	-1.342
NCSTN	0.447	N/A	-2.236
miR-92a-2-5p (miRNAs w/seed GGUGGGG)	0.889	0.077	-1.714
MSB0011359C	1.265	1.414	0
miR-187-5p (miRNAs w/seed GGCUACA)	1.265	N/A	-1.414
JUNB	-1.633	-0.277	-0.762
miR-3473h-5p (and other miRNAs w/seed AGGGGCU)	-0.333	N/A	-2.333
puerarin	N/A	1.71	0.956
IKZF3	-1.941	N/A	-0.724
alpha-ketoglutaramate	N/A	1.969	0.692
miR-122-5p (miRNAs w/seed GGAGUGU)	-0.256	N/A	-2.401
IL15	0.417	0	2.234
miR-4721 (and other miRNAs w/seed GAGGGCU)	-0.588	N/A	-2.059
miR-501-3p (and other miRNAs w/seed AUGCACC)	2	N/A	0.64
TRADD	-1	N/A	-1.633
thioctic acid	0.728	N/A	1.904
miR-148a-3p (and other miRNAs w/seed CAGUGCA)	-0.114	0.38	-2.134
SP600125	0.382	0.863	-1.378
NGF	-1.507	-1.114	N/A
paricalcitol	N/A	1.165	1.452
miR-6895-3p (miRNAs w/seed GUCUCUC)	-0.378	N/A	-2.236
TXNIP	0.84	-1.048	-0.723
miR-29b-3p (and other miRNAs w/seed AGCACCA)	0.34	2.271	N/A
superoxide	N/A	2.219	0.391
GSKJ4	1.067	N/A	1.539
TLR4	0.142	-2.047	-0.412
METTL3	-1.803	-0.704	-0.091
isoproterenol	-0.171	0.237	2.19
CD 437	1.292	-0.671	0.632
GSK3B	-0.7	1.09	-0.805
ACOD1	-1.622	N/A	-0.973
spermine	-1.501	N/A	-1.091
SETDB1	-1.588	N/A	1
TAB1	-0.953	0.728	-0.905
miR-182-5p (and other miRNAs w/seed UUGGCAA)	-1.155	-0.216	-1.213
verteporfin	0.152	1	-1.432
NOTCH	-0.885	-0.6	1.095
SPRYD7	-0.796	N/A	-1.78
alitretinoin	0.876	-0.476	1.223
TGFB2	N/A	2	0.567
TLR3	-0.562	-1.558	0.444
ethanol	-0.773	-0.719	1.069
NMN	-0.152	-1.067	-1.342
NfkB-RelA	-1.285	N/A	-1.273
RNF20	2	N/A	0.555
miR-1909-3p (and other miRNAs w/seed GCAGGGG)	0.2	N/A	-2.353
IgG	0.484	0.399	-1.668
rocaglamide	-0.225	-1.974	-0.351
miR-3189-3p (miRNAs w/seed CCUUGGG)	1.134	N/A	1.414
KITLG	-0.029	-0.976	1.541
SOX4	N/A	0.391	2.155
TGF beta	-0.103	-1.047	1.393
EDN1	-0.767	-1.03	-0.745
SB-431542	N/A	0.105	-2.437
NC410	0.898	1.463	-0.18
IL10RA	-2.034	N/A	-0.507
RBPJ	1.772	-0.496	0.272
mir-10 (includes others)	N/A	1.962	0.576
CBL	-0.371	1	-1.165
IL12B	0.906	N/A	1.627
PXDN	0.447	1.633	0.447
1-palmitoyl-2-arachidonyl-sn-glycero-3-phosphorylcholine	N/A	1.214	1.311
FIRRE	-0.816	1	-0.707
ADCYAP1	-0.116	1.149	1.256
IGF1R	-1.604	-0.363	-0.554
BAPTA-AM	1.52	N/A	1
SGPL1	1.452	N/A	1.067
PRKCB	-0.433	-1.294	-0.784
NFAT (family)	N/A	-1.103	-1.408
RARA	0.535	N/A	-1.976
Clec4a2	0.152	0.447	1.912
ZFP36	0.795	1.651	0.064
MAP3K8	-0.929	0.236	1.345
CALCA	-1.037	-1.187	-0.277
CLCF1	1.067	N/A	1.432
SOD1	1.732	N/A	0.762
F7	-1.327	-1.166	N/A
miR-374b-5p (and other miRNAs w/seed UAUAAUA)	1.29	N/A	1.199
PRDM16	-1.424	N/A	-1.06
let-7a-5p (and other miRNAs w/seed GAGGUAG)	N/A	N/A	-2.483
dopamine	-0.781	-0.913	0.788
gentamicin	-0.039	-0.541	-1.897
cardiotoxin	N/A	1.342	1.134
zVAD-FMK	-1.342	-1.131	0
TRAP1	-0.577	N/A	1.89
RNF187	-1.23	0.946	0.287
DCLK1	N/A	-1.498	0.958
NR1D1	1.067	1.387	N/A
USF1	-1.067	-1.387	0
IGBP1	-2.207	N/A	0.246
miR-1292-3p (miRNAs w/seed CGCGCCC)	2.449	N/A	N/A
elaidic acid	-2.449	N/A	N/A
miR-3077-5p (and other miRNAs w/seed UGCGGAC)	N/A	N/A	-2.449
LAMA4	N/A	N/A	-2.449
CBX5	N/A	N/A	-2.449
Orai1	1	-1	0.447
miR-4711-5p (miRNAs w/seed GCAUCAG)	0.447	N/A	-2
miR-501-5p (miRNAs w/seed AUCCUUU)	N/A	-0.447	-2
miR-4777-3p (miRNAs w/seed UACCUCA)	2	N/A	-0.447
tosedostat	-0.447	-1	1
UBE2I	-1.89	N/A	-0.555
mir-15 (includes others)	1.553	N/A	0.889
concanavalin a	0.404	-1.516	0.518
MAP3K1	-1.969	-0.468	N/A
CD40	-1.046	-0.806	0.584
GPR174	-0.972	N/A	1.463
VGLL3	N/A	N/A	2.434
PPRC1	-1.091	-1.342	N/A
TCR (complex)	0.746	-1.331	0.354
HMOX1	0.639	0.219	1.573
ESR2	-1.458	0.068	-0.901
miR-4651 (and other miRNAs w/seed GGGGUGG)	0.669	N/A	-1.753
STAT5A/B	-0.391	-0.896	1.133
epigallocatechin-gallate	-1.745	0.242	-0.432
trichostatin A	-1.043	0.857	0.519
PRKAR2B	-1.732	-0.686	N/A
baicalein	N/A	2.414	N/A
dexamethasone phosphate	-1.067	-1.342	N/A
TWF1	1.134	0.816	0.453
TNIP1	-1.06	1.067	-0.275
fenretinide	-0.918	0.463	-1.019
ginsenoside Rb1	1.091	0.218	1.091
miR-3166 (miRNAs w/seed GCAGACA)	0.816	0.447	1.134
miR-3070-2-3p (and other miRNAs w/seed GGUGCUA)	0.447	-0.816	-1.134
FOS	-1.935	0.082	0.377
diethylmaleate	0.388	1.474	0.53
AMPK	-1.265	-0.975	0.149
laminaran	-1	-1.387	0
CRTC1	1	1.387	N/A
pioglitazone	0.97	0.25	1.166
doxorubicin	1.281	0.096	1.008
memantine	-1.109	-1.121	-0.155
miR-4723-5p (and other miRNAs w/seed GGGGGAG)	-0.15	0.611	-1.62
potassium chloride	-1.461	-0.918	0
lysophosphatidylinositol	-1	1	-0.378
ERK	-1.348	-0.845	-0.185
simvastatin	-1.017	0.841	0.519
BCL3	1.245	N/A	1.131
ocifisertib	-0.218	-1.342	0.816
Samsn1	1.667	N/A	0.707
FOXO4	-1.276	N/A	-1.092
ZBED2	-2.368	N/A	N/A
miR-4736 (and other miRNAs w/seed GGCAGGU)	0.455	-1.912	N/A
CAT	-0.785	-0.958	-0.623
RBM5	N/A	1.23	1.134
C5AR1	-1.969	N/A	-0.391
tempol	0.927	N/A	-1.432
E. coli serotype 0127B8 lipopolysaccharide	-0.113	-1.195	1.049
GNAS	-1.014	-1.069	0.262
CSF	-1.633	-0.378	-0.333
ARRB2	N/A	1.225	1.117
beta-carotene	1.342	1	N/A
miR-3197 (miRNAs w/seed GAGGCGC)	N/A	-1	-1.342
miR-547-3p (miRNAs w/seed UUGGUAC)	-1.342	N/A	-1
RASSF1	1.342	1	N/A
miR-6411 (miRNAs w/seed AGCAUGU)	-1	N/A	-1.342
KT5823	-1.154	-1.188	N/A
triptolide	0.705	1.597	0.032
nickel chloride	N/A	-1.124	1.21
miR-589-5p (and other miRNAs w/seed GAGAACC)	0	N/A	-2.333
miR-141-5p (and other miRNAs w/seed AUCUUCC)	N/A	N/A	-2.333
NPR1	-1.109	N/A	-1.224
miR-346 (and other miRNAs w/seed GUCUGCC)	-0.093	N/A	-2.236
troglitazone	-0.572	0.964	0.792
LMO2	0.632	1.155	0.535
APC	N/A	1.765	-0.555
IL6R	-0.896	-0.692	0.727
IL33	-0.712	0.481	1.12
ATF3	-0.917	0.6	0.792
miR-4640-5p (and other miRNAs w/seed GGGCCAG)	0	N/A	-2.309
miR-4691-5p (and other miRNAs w/seed UCCUCCA)	-0.577	N/A	-1.732
LUCAT1	-0.851	N/A	-1.457
EGR1	-1.246	-0.513	-0.548
melatonin	-0.837	0.828	-0.641
IL2	0.587	-1.436	-0.281
miR-4269 (and other miRNAs w/seed CAGGCAC)	1.667	N/A	0.632
SERPINB7	-0.956	1.342	N/A
miR-6846-5p (and other miRNAs w/seed GGGGGCU)	1.886	N/A	0.408
2'3'-cyclic guanosine monophosphate-adenosine monophosphate	1.163	N/A	1.131
mir-210	N/A	1.957	0.336
budesonide	0.784	1.508	0
ZMPSTE24	N/A	1.972	0.314
KCNIP3	1.364	0.853	0.069
FBXW7	-1.278	-1	N/A
FABP5	-1.387	-0.762	0.128
PDGF (complex)	-0.739	-0.333	1.204
BHLHE40	0.577	0.035	1.662
26S proteasome	-0.303	-0.239	-1.729
THRB	-0.862	-1.234	0.174
JAK1	1.491	N/A	0.778
phenylephrine	-0.759	-1.507	N/A
CHUK	0.894	0.124	1.246
NPPA	-1.246	1.018	N/A
WNT3A	N/A	-2.257	N/A
GH1	-0.662	N/A	1.592
FADD	1.031	-0.2	1.016
folic acid	0.424	0.911	0.911
PRKCA	-0.093	-1.719	-0.433
rotenone	0.277	-0.314	-1.65
arsenite	-1.147	-0.452	0.64
miR-6757-3p (miRNAs w/seed ACACUGG)	N/A	N/A	2.236
miR-125b-2-3p (and other miRNAs w/seed CAAGUCA)	N/A	N/A	-2.236
miR-516a-3p (and other miRNAs w/seed GCUUCCU)	N/A	2.236	N/A
garcinol	N/A	2.236	N/A
miR-1258 (miRNAs w/seed GUUAGGA)	N/A	N/A	-2.236
MAP3K12	N/A	N/A	2.236
miR-510-3p (miRNAs w/seed UUGAAAC)	N/A	N/A	-2.236
miR-764-5p (miRNAs w/seed GUGCUCA)	2.236	N/A	0
TARDBP	-2.236	N/A	N/A
miR-4423-5p (miRNAs w/seed GUUGCCU)	N/A	N/A	-2.236
miR-29b-1-5p (miRNAs w/seed CUGGUUU)	N/A	N/A	-2.236
BID	-2.236	N/A	N/A
KDM4C	2.236	N/A	N/A
IFNAR2	2.236	N/A	N/A
miR-4633-5p (miRNAs w/seed UAUGCCU)	N/A	N/A	-2.236
miR-4793-5p (miRNAs w/seed CAUCCUG)	N/A	N/A	-2.236
cadmium chloride	-1.217	0.133	0.88
MAP4K4	1.414	N/A	-0.816
KN 93	0.246	1.982	N/A
LIF	0.388	0.765	1.072
miR-1291 (and other miRNAs w/seed UGGCUCU)	0.333	N/A	-1.89
TGFBR2	1.046	0.905	0.268
prazosin	2.219	N/A	N/A
bardoxolone	N/A	N/A	2.216
geldanamycin	-0.832	0.777	-0.607
miR-142-5p (and other miRNAs w/seed AUAAAGU)	N/A	N/A	-2.213
OVOL2	1.079	N/A	-1.131
PTPRJ	-1.633	-0.577	N/A
benzyl isothiocyanate	N/A	0.655	-1.554
APOA1	1.492	0.169	0.547
ibrutinib	1.667	0	-0.541
TGFB3	-1.13	-0.762	0.314
TNFRSF1A	0.789	-0.76	0.656
sodium chloride	-2.159	0.045	N/A
K+	-2.2	N/A	N/A
miR-1468-3p (miRNAs w/seed GCAAAAU)	0.816	1	0.378
TIMP1	-1.342	N/A	-0.849
etanercept	0.152	1.067	0.97
miR-27a-3p (and other miRNAs w/seed UCACAGU)	N/A	1.822	-0.365
IL21	0.352	N/A	1.835
CLU	-0.728	N/A	-1.455
RETNLB	N/A	1.091	1.091
FOXM1	-0.772	-0.958	-0.449
oxaliplatin	0.749	1	-0.428
VTN	1.342	0.633	0.2
CRH	-2.172	N/A	0.003
FOSL1	0.226	1.941	N/A
CEBPA	-1.354	-0.464	0.349
miR-6721-5p (miRNAs w/seed GGGCAGG)	1.414	0.535	-0.209
miR-6832-3p (miRNAs w/seed CCCUUUU)	N/A	-1.342	-0.816
CH25H	0.447	-0.577	1.134
miR-1960 (miRNAs w/seed CAGUGCU)	N/A	-1.342	-0.816
miR-6834-5p (miRNAs w/seed UGAGGGA)	-0.816	N/A	-1.342
POU2AF1	1.85	N/A	-0.303
BTRC	-0.928	N/A	-1.223
miR-291a-3p (and other miRNAs w/seed AAGUGCU)	0.391	1.2	-0.558
miR-6751-5p (and other miRNAs w/seed UGGGGGU)	1.147	N/A	-1
vinblastine	-0.818	-1.206	0.123
IL12A	0.911	N/A	1.231
BACH1	1	-0.085	-1.057
C3	-1.287	N/A	-0.853
vitamin D	1.446	N/A	0.692
miR-3594-5p (and other miRNAs w/seed CCAGGGC)	2.138	N/A	N/A
DETA-NONOate	-0.969	0.015	1.153
miR-8065 (miRNAs w/seed GUAGGAA)	-1.134	-1	N/A
miR-1289 (miRNAs w/seed GGAGUCC)	1	0	-1.134
HADH	N/A	1.067	1.067
LIPA	N/A	N/A	-2.132
miR-495-3p (and other miRNAs w/seed AACAAAC)	N/A	0	-2.132
CIP2A	0.128	-2	N/A
spironolactone	0.128	1.342	0.656
levodopa	-0.886	0.289	-0.95
S-nitrosoglutathione	-0.537	0.124	1.461
miR-1227-5p (miRNAs w/seed UGGGGCC)	N/A	N/A	-2.121
miR-1934-3p (and other miRNAs w/seed GGAUGAC)	N/A	N/A	-2.121
miR-7009-5p (miRNAs w/seed UGGGGUC)	N/A	N/A	-2.121
miR-6512-3p (and other miRNAs w/seed UCCAGCC)	N/A	N/A	-2.121
MED1	-1.091	-0.849	0.18
miR-504-3p (and other miRNAs w/seed GGGAGAG)	N/A	N/A	-2.119
miR-6873-5p (miRNAs w/seed AGAGGGA)	N/A	N/A	-2.111
miR-4481 (and other miRNAs w/seed GAGUGGG)	N/A	-2.111	N/A
miR-6752-3p (miRNAs w/seed CCCUGCC)	2.111	N/A	N/A
TIA1	N/A	1.664	0.447
entinostat	0.351	1.067	0.691
PRKAA2	-1.422	N/A	-0.68
cadmium	0.013	0.832	1.254
AIM2	-1.048	N/A	-1.048
palmitic acid	-0.179	-0.015	1.895
alpha-tocopherol	0.849	-0.849	-0.391
BMP6	N/A	0.365	1.72
rosiglitazone	-0.312	0.83	0.943
VE-821	0.928	-0.555	0.6
stearic acid	-1.117	-0.659	-0.305
(+)-MK-801	-0.127	-1.834	0.113
POU5F1	N/A	-1.951	-0.118
tyrphostin AG 1478	-0.055	0.314	-1.698
MALP-2s	N/A	-1.067	1
ITK	-1	N/A	1.067
NS-398	-0.152	1.633	0.277
benzo(a)pyrene	-0.174	-1.413	-0.464
2-deoxyglucose	-0.475	-0.391	-1.184
PKA	-0.64	-0.928	0.479
camptothecin	1.547	0.273	-0.227
estrogen receptor	0.707	N/A	-1.339
miR-1970 (and other miRNAs w/seed GUGUCAC)	0.632	N/A	1.414
SASH1	1.667	N/A	0.378
CXCL8	-0.974	0.341	-0.73
ACOX1	0.816	-0.378	-0.847
miR-6826-3p (miRNAs w/seed UCCCCUC)	N/A	-1.134	-0.905
miR-881-5p (miRNAs w/seed AGAGAGA)	N/A	-1.134	-0.905
HMGB1	-0.398	-1.414	0.225
PLCG2	-2.02	N/A	0.017
ESR1	-1.018	-0.463	0.553
METTL1	1	-0.218	0.816
ciglitazone	-0.828	N/A	1.202
miR-219b-5p (and other miRNAs w/seed GAUGUCC)	1.912	0.113	N/A
BRD4	0.326	0.479	1.217
TNFSF10	0.035	0.175	1.803
NRP1	0.378	-0.633	1
pyruvaldehyde	N/A	N/A	2.008
BAK1	1.452	N/A	0.555
HDAC2	-0.592	N/A	-1.412
N-acetylmuramyl-L-alanyl-D-isoglutamine	-1.245	N/A	-0.759
pitavastatin	1.053	0.2	0.75
GADD45A	N/A	N/A	2
DUSP11	-1	N/A	-1
pyridaben	2	N/A	N/A
miR-6858-3p (miRNAs w/seed AGCCAGC)	N/A	-2	N/A
clopidogrel	-2	N/A	N/A
vanillin	N/A	N/A	2
miR-424-3p (miRNAs w/seed AAAACGU)	2	N/A	N/A
miR-6502-3p (miRNAs w/seed AGACCAU)	2	N/A	N/A
maneb	2	N/A	N/A
PHF6	2	N/A	N/A
miR-4716-5p (miRNAs w/seed CCAUGUU)	2	N/A	N/A
2,4-dinitrophenol-ovalbumin conjugate	N/A	N/A	-2
miR-7161-3p (miRNAs w/seed AGAUCUU)	N/A	N/A	-2
ROR1	-1	1	N/A
EP4-D	-2	N/A	N/A
NDRG3	N/A	N/A	2
PACS1	N/A	-2	N/A
miR-6959-5p (miRNAs w/seed GGGAAAC)	2	N/A	N/A
miR-3913-5p (and other miRNAs w/seed UUGGGAC)	N/A	N/A	-2
miR-1955-5p (miRNAs w/seed GUCCCAG)	2	N/A	0
SAFB2	N/A	N/A	-2
DHCR24	N/A	N/A	2
miR-5585-5p (miRNAs w/seed GAAGUAC)	N/A	N/A	2
COL5A1	N/A	-2	N/A
arimoclomol	2	N/A	N/A
dehydroisoandrosterone	-0.254	0	-1.744
HMGB2	-1.997	N/A	N/A
FASLG	-1.996	N/A	N/A
seocalcitol	-0.042	N/A	1.951
APEX1	-1.992	N/A	N/A
SLC2A3	-1.987	N/A	N/A
D-galactosamine	-0.44	-1.276	-0.267
NPC2	N/A	N/A	-1.982
IFN lambda	1.982	N/A	N/A
vinorelbine	N/A	N/A	-1.982
PTPN1	N/A	1.982	N/A
rosuvastatin	N/A	N/A	1.982
CFI-402257	-1.982	N/A	N/A
YM-58483	N/A	N/A	1.982
BIRC3	N/A	1.982	N/A
Ferritin	N/A	N/A	-1.981
PROK2	N/A	-1.98	N/A
sodium selenite	N/A	1.98	N/A
MIR31HG	-1.131	N/A	-0.849
FKBP5	N/A	N/A	-1.98
MASTL	N/A	N/A	1.98
PCGEM1	-1.977	N/A	N/A
SMAD2	N/A	N/A	1.977
miR-4276 (and other miRNAs w/seed UCAGUGA)	1.976	N/A	N/A
RACK1	-1.974	N/A	N/A
CYP2E1	N/A	N/A	1.974
Ifnl2/Ifnl3	1.972	N/A	N/A
lactic acid	-0.899	N/A	1.072
berberine	-0.314	1.192	0.464
resolvin D1	N/A	1.97	N/A
SLC2A1	N/A	-1.969	N/A
SELPLG	-1.633	N/A	-0.333
NR4A1	0.361	0.518	1.087
PDE4	N/A	N/A	-1.964
NFKBIZ	-1.964	N/A	N/A
FGF7	0	N/A	1.964
bardoxolone methyl	N/A	1.963	N/A
MLI-2	N/A	1.96	N/A
CLUH	-1.96	N/A	N/A
EZH2	0.007	0.572	1.381
MCC950	N/A	0.957	1.001
FSTL1	N/A	-1.956	N/A
trinitrobenzenesulfonic acid	N/A	-0.874	1.081
acteoside	N/A	1.954	N/A
DKK1	-0.728	0.625	-0.6
acetaminophen	-1.769	0.039	0.145
resiquimod	-0.745	0.172	-1.034
TRAIP	N/A	N/A	1.951
PRKAA1	-0.213	0.128	1.609
PADI4	N/A	N/A	-1.949
TP73	-0.594	0.893	0.461
NOD1	-1.944	N/A	N/A
sodium bisulfide	-1.277	N/A	-0.666
HMG20A	0.447	-0.152	1.342
mir-135 (includes others)	N/A	1.94	N/A
miR-625-5p (and other miRNAs w/seed GGGGGAA)	0.202	N/A	-1.738
heparin	-1.71	N/A	-0.228
miR-802-5p (miRNAs w/seed CAGUAAC)	N/A	N/A	-1.937
quinolinic acid	N/A	-1.936	N/A
APP	0.363	-0.975	0.596
ETS1	N/A	0.484	1.45
WNT5A	-0.654	0.31	-0.968
miR-7032-3p (and other miRNAs w/seed UCCUCUC)	1.929	N/A	N/A
NFATC3	N/A	-1.928	N/A
Calcineurin (complex)	-0.335	-1.593	N/A
CCL20	-0.896	-0.692	-0.339
COP1	-1	N/A	-0.926
1-methyl-4-phenyl-1,2,3,6-tetrahydropyridine	0.091	-0.889	-0.942
FGFR2	-0.498	N/A	1.423
PARP1	0.03	-1.311	-0.579
miR-199a-5p (and other miRNAs w/seed CCAGUGU)	-0.832	1.086	N/A
CD2	1.067	N/A	0.849
miR-455-5p (and other miRNAs w/seed AUGUGCC)	N/A	N/A	-1.912
mir-122 (includes others)	-0.091	-1	-0.816
PTEN	-0.476	1.272	-0.158
ursolic acid	1.147	N/A	-0.756
KLF11	1.342	N/A	0.555
miR-4717-5p (and other miRNAs w/seed AGGCCAC)	1.897	N/A	N/A
miR-331-5p (and other miRNAs w/seed UAGGUAU)	1	N/A	-0.896
resolvin D2	0.927	0.849	0.115
MAGI1	1.89	N/A	N/A
miR-6850-3p (miRNAs w/seed CCGGCCG)	N/A	N/A	-1.89
miR-103-1-5p (and other miRNAs w/seed GCUUCUU)	N/A	0	-1.89
miR-3099-5p (miRNAs w/seed CAGCUUC)	N/A	N/A	-1.89
miR-4515 (miRNAs w/seed GGACUGG)	1.89	N/A	N/A
miR-4733-3p (and other miRNAs w/seed CACCAGG)	N/A	-1.89	N/A
miR-4443 (miRNAs w/seed UGGAGGC)	0	N/A	-1.89
GW9662	0.563	0.373	-0.954
miR-4527 (and other miRNAs w/seed GGUCUGC)	N/A	N/A	-1.89
NOS2	0	-0.482	1.397
VIP	-1.445	-0.104	0.327
streptozocin	0.787	0.148	0.938
CFLAR	1.253	-0.371	0.246
FOXA2	-1.863	N/A	N/A
miR-7652-5p (miRNAs w/seed AAGGGCA)	1.414	0.447	N/A
BMP7	-0.268	-1	0.593
LEPR	-0.816	N/A	1.043
pentoxifylline	N/A	0.765	1.091
RET	0.404	N/A	1.452
DEK	N/A	-1.362	-0.492
miR-423-5p (and other miRNAs w/seed GAGGGGC)	N/A	N/A	-1.854
CD274	-0.485	-1.232	-0.136
HAVCR1	1.414	0.333	-0.103
COPS5	1.049	-0.707	0.093
IL12 (complex)	0.203	0.796	0.847
miR-7082-3p (miRNAs w/seed CCCCCCU)	1.134	-0.378	-0.333
miR-153-3p (miRNAs w/seed UGCAUAG)	N/A	-0.256	-1.584
4-(2-aminoethyl)benzenesulfonylfluoride	N/A	N/A	1.84
H-[1,2,4]oxadiazolo[4,3-alpha]quinoxalin-1-one	-0.577	-0.447	-0.816
miR-183-5p (miRNAs w/seed AUGGCAC)	1.832	N/A	N/A
DDIT4	N/A	-1.064	-0.762
HIBCH	0.447	1	0.378
morphine	0.619	-1.034	0.17
NOX4	N/A	1.069	0.749
INSIG1	N/A	1	-0.816
miR-4742-5p (miRNAs w/seed CAGGCAA)	N/A	-1	-0.816
miR-6090 (miRNAs w/seed GGGAGCG)	0.816	1	0
miR-5133 (miRNAs w/seed CUGGAGC)	0.816	N/A	1
pembrolizumab	1	-0.816	0
TNFRSF9	N/A	1	0.816
ETV5	0	0.707	-1.103
trans-hydroxytamoxifen	1.667	0	0.143
miR-570-3p (miRNAs w/seed GAAAACA)	0.64	0.557	-0.61
ID1	-0.598	1	-0.208
progesterone	0.344	-0.287	1.173
miR-542-3p (miRNAs w/seed GUGACAG)	N/A	N/A	1.803
iron	N/A	N/A	-1.802
PPARA	-0.598	-0.642	-0.553
ammonium	N/A	0.378	1.414
E. coli B5 lipopolysaccharide	0.4	-1.065	0.327
lithium chloride	N/A	-1.105	-0.686
miR-7153-3p (miRNAs w/seed ACCAUGG)	1.342	-0.447	0
CYP1B1	0.447	1.342	N/A
CMTM3	N/A	0.447	1.342
HDAC	1.251	N/A	-0.534
POR	-1.131	N/A	-0.651
PPARGC1A	-0.036	1.507	0.236
Y 27632	0.393	0.692	0.692
E2F1	-0.599	-1.145	-0.022
miR-7010-5p (and other miRNAs w/seed GGAAAGG)	0.632	N/A	-1.134
CpG ODN 1826	0.338	-0.254	1.171
NLRX1	-0.479	-0.466	0.817
miR-204-5p (and other miRNAs w/seed UCCCUUU)	N/A	N/A	-1.761
BNIP3L	-1.172	N/A	0.577
oleic acid	-1.083	0.186	0.478
bisphenol A	-0.49	-0.608	-0.647
RCN3	N/A	N/A	-1.744
TBK1	-0.637	-0.271	-0.83
diacetylbis(4-methylthiosemicarbazonato)copper(II)	-1.732	N/A	N/A
CDKN1A	-0.061	N/A	-1.67
hyaluronic acid	0.946	-0.315	0.469
TAS4464	-0.218	-1	0.509
NR5A2	-0.85	-0.13	-0.746
ITPR2	0	0.816	0.905
miR-6802-3p (miRNAs w/seed UCACCCC)	-0.378	1.342	N/A
IL3	-0.718	-0.87	0.129
IRAK4	-1.373	-0.182	-0.161
TXN	-0.173	0	1.542
LRP1	N/A	0.862	0.853
PIWIL4	-0.5	-1.213	0
mitoxantrone	-0.555	-0.985	0.171
RAD51	-0.447	-0.447	-0.816
CDK6	0.816	-0.447	0.447
zeaxanthin dipalmitate	0.707	0	-1
MAFB	N/A	N/A	-1.706
MITF	N/A	-0.403	1.301
HDAC1	0.146	-0.447	-1.111
hemozoin	N/A	-0.293	-1.41
6-hydroxydopamine	N/A	-1.37	-0.332
miR-224-5p (miRNAs w/seed AAGUCAC)	N/A	N/A	-1.698
miR-5129-5p (and other miRNAs w/seed UGUGGGG)	-1.698	N/A	N/A
CNOT7	-1.698	N/A	N/A
testosterone	-1.142	-0.366	0.185
SPP1	-0.6	-0.072	1.019
PSEN2	-0.243	-1.069	-0.378
N-nitro-L-arginine methyl ester	N/A	1.265	-0.425
NCOA3	-0.808	N/A	-0.88
propranolol	N/A	1.686	N/A
CDK2	-0.686	N/A	1
Hbb-b1	N/A	1.342	-0.342
PP2/AG1879 tyrosine kinase inhibitor	0.607	0.982	-0.092
niacinamide	-0.816	0.555	-0.308
FLT3LG	N/A	-1.387	-0.29
fenofibrate	0.112	0.864	-0.701
KAT5	-0.647	N/A	-1.026
activin (family)	-0.114	N/A	1.555
miR-7039-5p (miRNAs w/seed GAGGGAU)	-1.667	N/A	N/A
miR-3170 (and other miRNAs w/seed UGGGGUU)	-1.667	N/A	N/A
miR-672-3p (miRNAs w/seed CACACAG)	N/A	N/A	-1.667
miR-4267 (miRNAs w/seed CCAGCUC)	1.667	N/A	N/A
FLCN	N/A	-0.6	-1.066
cilostazol	N/A	N/A	1.664
WNT1	1.664	N/A	N/A
10E,12Z-octadecadienoic acid	-0.675	-0.942	0.047
zinc	0.169	0.891	0.602
NFKBIA	-0.299	-0.648	0.714
ERBB2	-0.769	-0.618	0.271
HSP90 (family)	-0.927	N/A	-0.729
CLDN7	-0.588	N/A	-1.066
bafilomycin A1	0.447	0.801	0.403
dimethyl sulfoxide	-0.164	-1.216	-0.267
SPARC	1.238	N/A	0.404
TFRC	0.707	0.302	-0.632
vitamin K3	N/A	-1	-0.64
imatinib	-0.129	0.663	0.846
YTHDF1	N/A	N/A	1.633
miR-4722-5p (miRNAs w/seed GCAGGAG)	N/A	N/A	-1.633
miR-3691-3p (miRNAs w/seed CCAAGUC)	N/A	N/A	-1.633
ADGRE2	N/A	N/A	-1.633
miR-7851-3p (miRNAs w/seed ACCUGGG)	N/A	1.633	N/A
miR-669a-5p (and other miRNAs w/seed GUUGUGU)	N/A	N/A	-1.633
miR-6899-3p (and other miRNAs w/seed UGUCCUU)	-1.633	N/A	N/A
miR-6997-5p (miRNAs w/seed AACAGGC)	N/A	N/A	-1.633
miR-4650-5p (miRNAs w/seed CAGGCCU)	N/A	N/A	-1.633
miR-425-5p (and other miRNAs w/seed AUGACAC)	N/A	N/A	-1.633
SORL1	N/A	N/A	1.633
miR-376b-5p (and other miRNAs w/seed GUGGAUA)	1.633	N/A	N/A
miR-1227-3p (miRNAs w/seed GUGCCAC)	0.816	0.816	N/A
IFIH1	0.939	N/A	0.692
miR-133a-3p (and other miRNAs w/seed UUGGUCC)	1.627	N/A	N/A
DDX5	0.697	0.64	-0.289
coomassie brilliant blue G-250	N/A	1.131	0.492
fisetin	N/A	1.471	-0.152
GIP	-1.131	N/A	0.492
carbonyl cyanide m-chlorophenyl hydrazone	0	0.426	1.195
Sn50 peptide	0.686	0.83	-0.098
ZBTB16	0	0	-1.614
MUC1	0.162	-0.555	0.891
zymosan	N/A	-0.235	1.372
SIRT6	N/A	1.026	0.579
methyl methanesulfonate	0.218	-1.387	N/A
PRKAA	-1.404	0	-0.2
EBF1	1.387	N/A	0.216
methylnitronitrosoguanidine	0.798	N/A	0.798
GCG	N/A	-1.17	-0.426
BMP4	-0.307	N/A	1.287
sudemycin D6	0.849	N/A	0.742
phytohemagglutinin	-0.985	-0.088	0.518
hydroxypropyl-beta-cyclodextrin	0.218	-0.686	-0.686
BAX	0.861	N/A	0.728
Scd1	N/A	0.314	-1.274
diphenyleneiodonium	-0.361	0.267	-0.96
MEF2A	1.455	N/A	0.13
SOCS3	-0.623	N/A	0.957
uric acid	N/A	-1.323	-0.256
3M-011	1	N/A	0.577
chloroquine	-0.152	0.805	-0.618
ADIPOQ	0.496	0.703	0.375
ITGB1	-0.315	-0.968	-0.29
BCAP31	N/A	N/A	1.572
cholesterol	N/A	0.467	1.102
NPM1	-1.134	-0.378	0.055
IKBKB	0.511	-1.004	-0.048
TCF4	-1.154	N/A	-0.407
ESRRA	-0.719	-0.841	N/A
verapamil	-0.588	-0.243	-0.728
TRAPPC1	N/A	1	-0.555
chloropromazine	-0.911	-0.485	0.152
nicotine	-0.11	-0.183	1.252
miR-673-3p (and other miRNAs w/seed CCGGGGC)	-0.094	N/A	-1.449
POGLUT3	N/A	N/A	-1.543
miR-1914-3p (and other miRNAs w/seed GAGGGGU)	-1.265	N/A	-0.277
E. coli B4 lipopolysaccharide	-0.438	-0.779	-0.324
bortezomib	-0.76	-0.162	0.618
RXRA	-0.155	-0.98	0.405
miR-6835-5p (and other miRNAs w/seed GGGGGUA)	-0.491	N/A	-1.049
miR-6867-3p (and other miRNAs w/seed UCUCCCU)	N/A	-1.539	N/A
capsaicin	-1.314	-0.224	N/A
miR-767 (and other miRNAs w/seed GCACCAU)	-0.64	0.896	N/A
ADM	N/A	0.605	0.927
BCL6	0.723	N/A	0.801
miR-1247-3p (and other miRNAs w/seed GGGAACG)	0.707	N/A	-0.816
HOXA10	0.816	N/A	-0.707
miR-3183 (and other miRNAs w/seed CCUCUCU)	0.707	0.816	N/A
TWIST2	N/A	1.131	0.391
doxycycline	1.131	N/A	0.391
valsartan	1.067	0.128	-0.323
CASP8	-1.516	N/A	N/A
TEAD4	-0.284	N/A	-1.231
EHMT2	N/A	-1.067	-0.447
TYA-018	-0.378	N/A	1.134
tyrphostin AG490	0	0.689	-0.822
CYP19A1	N/A	N/A	1.51
FcER1	N/A	N/A	-1.508
NTRK1	0.149	N/A	1.356
HSP70	-0.707	N/A	0.798
valproic acid	0.447	-0.921	0.136
romidepsin	0.51	N/A	0.993
deoxycholate	-0.37	N/A	-1.131
SP3	-1.206	N/A	0.294
mir-19 (includes others)	N/A	N/A	-1.498
CREBBP	0.34	-1.063	0.09
PIK3CA	N/A	N/A	1.491
L-methionine	N/A	1.491	N/A
LDB1	0.333	1.155	0
dextran sulfate	N/A	-1.207	-0.274
FMR1	N/A	N/A	1.481
mibolerone	-1.387	N/A	-0.092
DDX3X	N/A	N/A	-1.474
HCAR1	N/A	N/A	1.474
mir-154 (includes others)	N/A	N/A	-1.471
LRP5	N/A	N/A	1.462
IFNGR1	1.3	N/A	0.16
NFATC1	N/A	N/A	1.458
FGF1	N/A	-1.294	-0.161
MAP2K1/2	N/A	-1.455	N/A
NR4A3	N/A	-1.454	N/A
fucoidin	0.555	N/A	0.896
STAT3/STAT3	N/A	-0.447	1
IKZF2	-1	N/A	0.447
miR-587 (miRNAs w/seed UUCCAUA)	1	N/A	-0.447
TJP1	N/A	-0.447	-1
ceruletide	0.447	1	0
miR-3145-3p (miRNAs w/seed GAUAUUU)	N/A	1	-0.447
miR-7065-3p (miRNAs w/seed UGGUUUU)	0.447	1	N/A
miR-4720-3p (miRNAs w/seed GCUUAAG)	1	N/A	-0.447
thermozymocidin	N/A	N/A	1.446
TSLP	-1	N/A	-0.446
honokiol	N/A	1.446	N/A
calcipotriene	-1.446	N/A	N/A
miR-6798-5p (miRNAs w/seed CAGGGGG)	-0.535	-0.632	-0.277
AHR	0.572	0.482	0.388
miR-4260 (and other miRNAs w/seed UUGGGGC)	N/A	N/A	-1.437
mir-146 (includes others)	0.7	0.301	-0.435
alefacept	0.492	N/A	0.943
ADAM17	-0.956	N/A	0.478
TNFRSF11B	N/A	N/A	-1.432
USP7	N/A	N/A	1.432
eprenetapopt	N/A	N/A	-1.432
ING1	1.432	N/A	0
IgE	-0.115	-1.294	-0.021
CD5	N/A	N/A	-1.424
Z-LLL-CHO	-1.005	-0.143	0.272
phenyl-N-tert-butylnitrone	N/A	1.165	0.254
SIX1	0.415	-1	N/A
miR-4525 (and other miRNAs w/seed GGGGGAU)	N/A	-1.414	0
miR-7213-5p (miRNAs w/seed CUGGGUC)	1.414	0	N/A
miR-1302 (and other miRNAs w/seed UGGGACA)	1.414	N/A	N/A
let-7g-3p (miRNAs w/seed CUGUACA)	1.414	N/A	N/A
miR-6919-3p (miRNAs w/seed CUCCUCC)	1.414	N/A	N/A
miR-1262 (and other miRNAs w/seed UGGGUGA)	N/A	N/A	-1.414
miR-6820-5p (miRNAs w/seed GCGGCAG)	N/A	N/A	-1.414
TASL	1.414	N/A	N/A
silicon dioxide	-1.412	N/A	N/A
miR-637 (and other miRNAs w/seed CUGGGGG)	N/A	N/A	-1.408
LRRK2	N/A	-0.316	-1.091
laduviglusib	0	-1.406	N/A
LPL	N/A	-0.13	-1.27
miR-6756-5p (and other miRNAs w/seed GGGUGGG)	1.4	N/A	N/A
BSG	-1.4	N/A	N/A
IL12 (family)	0.603	N/A	0.795
KLF5	0.504	-0.817	0.075
S100A9	-0.701	-0.168	-0.526
ITGAV	-0.128	-0.555	0.707
ADORA2A	0.16	-0.163	1.065
miR-494-3p (miRNAs w/seed GAAACAU)	-1.387	N/A	N/A
USF2	N/A	N/A	1.387
MMP3	-1.387	N/A	N/A
PTPN2	1.387	N/A	N/A
STAT1/3/5 dimer	0	N/A	1.387
FAAH	N/A	N/A	1.387
miR-143-5p (and other miRNAs w/seed GUGCAGU)	N/A	-1.387	N/A
diethylstilbestrol	-0.499	N/A	-0.884
IL13	0.328	-0.859	-0.191
TNFAIP3	N/A	0.801	0.576
platelet activating factor	-1.039	0.178	0.159
RETN	N/A	-1.129	0.245
DNMT3B	-0.684	N/A	-0.684
N-Ac-Leu-Leu-norleucinal	-0.695	-0.314	0.354
GHRL	N/A	-1.362	N/A
obeticholic acid	-0.13	0.651	-0.577
STAT	0.152	N/A	1.206
SSTR2	-0.181	0.378	-0.788
miR-6909-5p (miRNAs w/seed AGGGGGG)	1.069	-0.277	0
FNDC5	N/A	1.067	-0.277
ciprofibrate	N/A	0.728	0.616
miR-4656 (and other miRNAs w/seed GGGCUGA)	N/A	N/A	-1.342
CRY1	1.342	N/A	N/A
miR-345-3p (miRNAs w/seed CCUGAAC)	N/A	N/A	-1.342
5R-hydroxytriptolide	N/A	N/A	-1.342
miR-6953-3p (miRNAs w/seed UGACCCA)	N/A	N/A	-1.342
TFAM	1.342	N/A	N/A
miR-1908-3p (miRNAs w/seed CGGCCGC)	N/A	N/A	-1.342
MYRF	-1.342	N/A	N/A
miR-7034-3p (miRNAs w/seed UGGCCUU)	N/A	N/A	-1.342
miR-7674-5p (miRNAs w/seed GAGGUGU)	N/A	N/A	-1.342
miR-623 (miRNAs w/seed UCCCUUG)	N/A	N/A	-1.342
SS18	N/A	N/A	1.342
miR-1206 (miRNAs w/seed GUUCAUG)	1.342	N/A	N/A
miR-106b-3p (miRNAs w/seed CGCACUG)	N/A	N/A	-1.342
miR-519d-5p (miRNAs w/seed CUCCAAA)	N/A	N/A	-1.342
clorgyline	N/A	N/A	-1.342
miR-4433a-3p (miRNAs w/seed CAGGAGU)	1.342	N/A	N/A
miR-3569 (and other miRNAs w/seed GAGGACA)	N/A	-1.342	N/A
miR-6768-5p (miRNAs w/seed ACACAGG)	N/A	N/A	-1.342
miR-2114-5p (miRNAs w/seed AGUCCCU)	-1.342	N/A	N/A
miR-4999-5p (miRNAs w/seed GCUGUAU)	-1.342	N/A	N/A
miR-3102-5p.2-5p (miRNAs w/seed GUGGUGC)	N/A	N/A	-1.342
miR-5125 (miRNAs w/seed CUGCCUG)	N/A	-1.342	N/A
miR-6508-5p (and other miRNAs w/seed CUAGAAA)	N/A	N/A	-1.342
miR-4786-3p (miRNAs w/seed GAAGCCA)	N/A	N/A	-1.342
trichloroethylene	0	N/A	-1.342
miR-7224-5p (miRNAs w/seed GGUAGGC)	1.342	N/A	N/A
miR-1190 (miRNAs w/seed CAGCUGA)	N/A	N/A	-1.342
NANOG	N/A	-1.342	N/A
MKNK1	N/A	-1.342	N/A
RBL2	1.342	N/A	N/A
miR-146a-3p (and other miRNAs w/seed CUCUGAA)	1.342	N/A	N/A
miR-3945 (miRNAs w/seed GGGCAUA)	N/A	-1.342	N/A
miR-451a (and other miRNAs w/seed AACCGUU)	N/A	N/A	-1.342
miR-5691 (and other miRNAs w/seed UGCUCUG)	-1.342	N/A	N/A
LCK	0	N/A	-1.342
sulforafan	-0.104	0.766	-0.469
adenosine	0	-0.059	1.276
miR-6782-5p (and other miRNAs w/seed AGGGGUG)	1.069	N/A	-0.258
CDK19	-0.239	0.707	-0.378
miR-449b-3p (and other miRNAs w/seed AGCCACA)	N/A	-0.896	-0.426
4-methylnitrosoamino-1-(3-pyridinyl)-1-butanone	N/A	-1.32	N/A
olaparib	-0.264	-0.532	0.518
geranylgeranyl pyrophosphate	-0.218	N/A	-1.091
PPARD	-0.358	-0.842	0.103
S100A8	-0.645	-0.458	-0.198
nitroarginine	0	-1.192	-0.106
PKM	0.486	0.165	0.647
AGN194204	-0.518	0.529	-0.246
miR-145-5p (and other miRNAs w/seed UCCAGUU)	-1.276	N/A	-0.017
ebselen	N/A	1.091	-0.2
MAPT	-0.129	-0.99	-0.167
calcitriol	-0.689	0.18	0.416
delta-9-tetrahydrocannabinol	0.726	N/A	0.557
AKT inhibitor VIII	0	-1.067	0.216
EGOT	-0.186	N/A	-1.091
MYB	N/A	N/A	1.276
TET1	-1.268	N/A	N/A
GCR/glucocorticoid dimer	-1.268	N/A	N/A
GAST	-0.453	-0.558	0.254
LMNA	-1.264	N/A	N/A
miR-3622a-5p (miRNAs w/seed AGGCACG)	-0.447	N/A	-0.816
RNF5	-0.447	N/A	-0.816
miR-548q (miRNAs w/seed CUGGUGC)	0.447	N/A	0.816
TGFBR1	0.816	N/A	-0.447
SGK1	-0.063	N/A	1.199
MRTFA	0.705	-0.555	N/A
IRF2	-0.882	0.012	-0.364
SOX11	-0.164	-0.186	-0.905
INHBA	N/A	-1.254	N/A
daporinad	N/A	1	-0.254
linoleic acid	-0.618	0.418	0.216
OGA	0.883	0	0.365
CRP	N/A	0	-1.247
HSPA1A	-1.246	N/A	N/A
CDK5	-0.805	N/A	-0.44
CDKN1B	-0.293	0.372	-0.579
Sch-23390	N/A	1.242	N/A
PTP4A1	N/A	-0.849	0.391
KDM1A	-0.568	0.339	0.326
GSK3	0.64	0.44	-0.152
HSPA5	-0.739	N/A	-0.492
mir-375 (includes others)	1.23	N/A	N/A
miR-6980-5p (and other miRNAs w/seed UGGGGGG)	N/A	N/A	-1.225
SELP	-1.153	N/A	-0.072
MAP2K3	0.056	N/A	1.166
minocycline	1.148	-0.016	0.056
metyrapone	N/A	-0.152	1.067
SIRT1 inhibitor III	-0.152	N/A	-1.067
RHOB	1	N/A	-0.218
THRA	0.202	-0.524	0.49
RPS6KA5	N/A	-1.213	N/A
IL27RA	N/A	N/A	1.213
KDM5B	N/A	N/A	-1.212
miR-540-3p (and other miRNAs w/seed GGUCAGA)	1.212	N/A	N/A
KL	-0.277	N/A	-0.934
miR-4716-3p (and other miRNAs w/seed AGGGGGA)	0.688	-0.277	-0.243
PTPN6	0	0.555	-0.649
SOST	-0.372	-0.832	N/A
MYOD1	1.147	N/A	-0.056
MMP9	0.647	-0.342	-0.211
SRC (family)	0.6	N/A	-0.6
TP53COR1	N/A	N/A	-1.196
RUNX3	1.195	N/A	N/A
TLN1	N/A	-1.067	-0.128
GDF11	N/A	1.188	N/A
IKBKE	-0.216	N/A	0.97
semaxinib	0.447	-0.158	-0.579
DDIT3	-0.213	0.854	0.115
E. coli lipopolysaccharide	-0.575	N/A	0.603
paclitaxel	0.442	0.252	0.483
CCL3	N/A	-1.177	N/A
bufalin	N/A	1.177	N/A
thyroid hormone	0.174	0.186	0.816
YAP1	-0.612	-0.435	-0.128
lipoarabinomannan	-1	N/A	-0.174
ARNT	N/A	N/A	1.172
PIAS2	-1.165	N/A	N/A
dasatinib	N/A	N/A	-1.165
crocidolite asbestos	-1.165	N/A	0
vadimezan	-0.025	N/A	-1.14
miR-665 (and other miRNAs w/seed CCAGGAG)	N/A	0.093	-1.069
prednisolone	-0.385	-0.05	-0.726
JUN	-0.81	0.029	-0.32
STAT5B	0.132	0	1.026
trovafloxacin	0.707	-0.447	0
3-deazaneplanocin	N/A	N/A	-1.154
peroxynitrite	-1.154	N/A	0
TSH	-1.154	N/A	N/A
miR-3064-5p (and other miRNAs w/seed GGCUGUU)	-0.447	0	0.707
ORMDL3	N/A	N/A	1.154
RNF31	N/A	N/A	1.154
miR-6804-3p (miRNAs w/seed GCACCUG)	0.707	-0.447	N/A
lapatinib	N/A	1.154	N/A
miR-6795-5p (and other miRNAs w/seed GGGGGGA)	N/A	N/A	-1.147
RPTOR	N/A	0.184	0.961
anisomycin	-1.145	N/A	N/A
SKP2	1.141	N/A	N/A
TRAF3	0.299	0.404	-0.434
TFAP2C	-0.068	N/A	1.069
ERG	N/A	-1	0.137
BMP2	N/A	-0.342	0.793
miR-6859-3p (miRNAs w/seed GACCCCC)	1.134	N/A	N/A
miR-3092-5p (and other miRNAs w/seed GGGGAAA)	N/A	-1.134	N/A
miR-4700-3p (miRNAs w/seed ACAGGAC)	N/A	1.134	0
miR-3064-3p (miRNAs w/seed UGCCACA)	1.134	N/A	N/A
miR-7704 (miRNAs w/seed GGGGUCG)	-1.134	N/A	N/A
miR-196a-5p (and other miRNAs w/seed AGGUAGU)	-1.134	N/A	N/A
benzene	0.625	N/A	-0.509
miR-3569-3p (and other miRNAs w/seed CAGUCUG)	N/A	N/A	-1.134
miR-3073a-5p (and other miRNAs w/seed UGGUCAC)	N/A	N/A	-1.134
miR-6799-5p (miRNAs w/seed GGGAGGU)	N/A	N/A	-1.134
miR-544b (miRNAs w/seed CCUGAGG)	-1.134	N/A	N/A
miR-7094-3p (miRNAs w/seed ACUCUGC)	N/A	N/A	-1.134
miR-6840-5p (miRNAs w/seed CCCCCGG)	1.134	N/A	0
JQ1	-0.289	0.246	-0.598
GJA1	N/A	N/A	-1.131
GHR	N/A	N/A	1.131
CST3	N/A	1.131	N/A
antimycin A	N/A	N/A	1.131
AKT2	N/A	N/A	-1.131
PRKD1	N/A	N/A	-1.131
miR-181a-5p (and other miRNAs w/seed ACAUUCA)	1.129	N/A	N/A
CASP1	N/A	N/A	-1.129
IL1A	0.172	-0.873	-0.079
staurosporine	0.325	0.745	0.051
WT1	0.458	-0.631	0.03
IGF2	N/A	N/A	1.118
ADORA2B	N/A	N/A	1.117
GW501516	N/A	N/A	1.114
ML385	N/A	N/A	-1.114
TET3	N/A	N/A	-1.109
miR-2392 (miRNAs w/seed AGGAUGG)	-1.109	N/A	N/A
vismodegib	N/A	N/A	-1.109
GPBAR1	N/A	N/A	1.109
IL1R	N/A	N/A	-1.109
DCAF1	N/A	N/A	-1.104
aplidine	N/A	-1.103	N/A
phosphoenolpyruvate	N/A	N/A	1.103
PTK2	N/A	-1.103	N/A
TPCA-1	0.339	N/A	-0.762
cannabidiol	-0.076	N/A	-1.023
SPIB	-0.2	0	0.896
15-epi-lipoxin A4	-1.091	N/A	N/A
IPMK	N/A	-1.091	N/A
TCF7	0.077	-0.676	0.338
xanthohumol	N/A	1.091	N/A
FYN	N/A	-1.091	N/A
ALB	-1.091	N/A	N/A
RORC	N/A	N/A	-1.091
GAS6	N/A	N/A	1.091
wogonin	N/A	N/A	1.091
leptomycin B	1.091	N/A	N/A
B2M	N/A	N/A	1.091
TRAF5	N/A	N/A	-1.091
IL6ST	N/A	N/A	1.091
FASN	0.179	0.902	N/A
ANGPT2	0.24	0	0.84
IFI16	-0.152	N/A	-0.926
LCN2	N/A	-0.063	1.009
sorafenib	N/A	0.697	-0.371
PCBP2	1.067	N/A	N/A
TOLLIP	N/A	N/A	1.067
CpG ODN 2395	N/A	N/A	1.067
HMOX2	-1.067	N/A	N/A
miR-511-5p (miRNAs w/seed UGUCUUU)	N/A	N/A	-1.067
selenium	-1.067	N/A	N/A
WFS1	N/A	N/A	1.067
estriol	N/A	1.067	N/A
TIRAP	N/A	N/A	1.067
NFKBIB	N/A	N/A	-1.067
TICAM2	N/A	N/A	1.067
arotinoid acid	1.067	N/A	N/A
asciminib	N/A	N/A	-1.067
3-hydroxybutyric acid	N/A	N/A	1.067
miR-3082-5p (and other miRNAs w/seed ACAGAGU)	1.067	N/A	N/A
L2HGDH	N/A	N/A	-1.067
PRKACA	N/A	N/A	1.067
bilirubin	N/A	N/A	1.067
ethylene glycol tetraacetic acid	N/A	1.067	N/A
BLK	N/A	N/A	-1.067
KDM8	-1.067	N/A	N/A
salirasib	N/A	N/A	-1.067
teasaponin	N/A	N/A	1.067
miR-28b (and other miRNAs w/seed GGAGCUC)	N/A	N/A	-1.066
diclofenac	-0.195	-0.514	-0.353
TAP1	0.919	N/A	-0.142
PROC	-0.762	N/A	0.294
mir-30 (includes others)	N/A	N/A	-1.054
miR-3648 (miRNAs w/seed GCCGCGG)	1.054	N/A	N/A
FTO	N/A	N/A	1.054
PTX3	0.561	N/A	-0.489
eflornithine	-0.647	N/A	-0.398
CTBP1	0.865	N/A	0.179
erlotinib	0.447	-0.577	0.02
FCGR2A	0.833	N/A	-0.211
BTG2	0.393	-0.063	-0.585
cordycepin	N/A	0.97	-0.068
telmisartan	0	0.218	0.816
epinephrine	-1.029	N/A	N/A
miR-192-5p (and other miRNAs w/seed UGACCUA)	N/A	N/A	-1.026
ARID5A	N/A	N/A	1.02
IRAK3	0.226	0.181	-0.61
mirdametinib	0.625	-0.391	N/A
CYLD-AS1	0.378	0.333	-0.302
NR1I3	-0.772	N/A	0.239
topotecan	-0.071	0.762	-0.173
EZR	N/A	1.004	N/A
IKB	N/A	0.749	0.254
ERBB4	N/A	-0.447	0.555
estrogen	-0.453	0.469	-0.079
miR-1931 (miRNAs w/seed UGCAAGG)	N/A	1	N/A
miR-3606-5p (miRNAs w/seed UAGUGAA)	-1	N/A	N/A
miR-292b-3p (miRNAs w/seed AGAGCCC)	N/A	N/A	-1
miR-4732-5p (miRNAs w/seed GUAGAGC)	N/A	N/A	-1
miR-3682-5p (miRNAs w/seed UACUUCU)	N/A	N/A	-1
N-(1-carbamoyl-2-phenyl-ethyl) butyramide	N/A	N/A	-1
miR-4426 (and other miRNAs w/seed AAGAUGG)	N/A	N/A	-1
Mrgpra2a (includes others)	N/A	0	1
Ifi204 (includes others)	N/A	N/A	1
miR-3659 (miRNAs w/seed GAGUGUU)	N/A	N/A	-1
ATP2B2	N/A	N/A	-1
miR-5581-3p (miRNAs w/seed UCCAUGC)	N/A	1	N/A
NR3C2	N/A	N/A	-1
miR-341-5p (miRNAs w/seed GGUCGGC)	N/A	1	N/A
PDE	1	0	N/A
Cyp1a2	N/A	1	N/A
triclosan	N/A	1	N/A
miR-6913-3p (miRNAs w/seed CUCUACU)	-1	N/A	N/A
Siglecf	0	N/A	-1
miR-7067-3p (miRNAs w/seed GAUUGCU)	1	N/A	N/A
miR-4718 (miRNAs w/seed GCUGUAC)	N/A	1	0
CHD4	0	N/A	-1
MYO6	0	-1	N/A
CDH11	-1	N/A	N/A
miR-6853-3p (miRNAs w/seed GUUCAUU)	N/A	-1	N/A
shikonin	1	N/A	N/A
OSMR	N/A	N/A	1
miR-7052-3p (miRNAs w/seed CUCUGCC)	1	N/A	N/A
miR-6537-3p (miRNAs w/seed UAUCAGG)	1	N/A	N/A
miR-628-3p (miRNAs w/seed CUAGUAA)	-1	N/A	N/A
ELOVL3	-1	N/A	N/A
L-cystine	N/A	N/A	-1
COL11A1	1	N/A	N/A
arginine	N/A	N/A	-1
miR-374c-3p (miRNAs w/seed ACUUAGC)	N/A	N/A	-1
miR-3059-5p (and other miRNAs w/seed UUCCUCU)	N/A	1	N/A
FABP3	-1	N/A	N/A
VCP	-1	N/A	N/A
cortistatin A	N/A	N/A	-1
miR-7089-5p (miRNAs w/seed CGUGGGA)	N/A	1	N/A
miR-6364 (miRNAs w/seed CGAUCCC)	N/A	-1	N/A
BACE1	N/A	N/A	-1
fontolizumab	-1	N/A	N/A
miR-451b (miRNAs w/seed AGCAAGA)	N/A	N/A	-1
miR-3614-5p (miRNAs w/seed CACUUGG)	N/A	N/A	1
miR-3148 (miRNAs w/seed GGAAAAA)	N/A	1	N/A
miR-606 (miRNAs w/seed AACUACU)	N/A	N/A	1
miR-4329 (miRNAs w/seed CUGAGAC)	N/A	N/A	-1
CHD1	N/A	N/A	-1
LDHA	1	N/A	0
MAOA	N/A	N/A	1
miR-4310 (and other miRNAs w/seed CAGCAUU)	-1	N/A	N/A
miR-181a-2-3p (and other miRNAs w/seed CCACUGA)	N/A	N/A	-1
green tea polyphenol	N/A	1	N/A
EIF4B	N/A	-1	N/A
OSCAR	N/A	N/A	-1
miR-6808-5p (and other miRNAs w/seed AGGCAGG)	-1	N/A	N/A
miR-493-3p (miRNAs w/seed GAAGGUC)	N/A	N/A	-1
RUVBL1	-1	N/A	0
miR-8105 (miRNAs w/seed GGCGACU)	1	N/A	N/A
HOXD10	N/A	N/A	1
CBP/p300	0	N/A	-1
miR-1237-3p (and other miRNAs w/seed CCUUCUG)	N/A	-1	N/A
miR-509-5p (and other miRNAs w/seed ACUGCAG)	N/A	-1	N/A
Ifitm3	1	N/A	N/A
PTGER3	N/A	N/A	-1
PTN	-1	N/A	N/A
SH42	-1	N/A	N/A
miR-6926-3p (miRNAs w/seed CACCAUC)	N/A	N/A	-1
miR-6899-5p (miRNAs w/seed GCAGAAC)	N/A	N/A	-1
leucine	1	N/A	N/A
MDK	N/A	N/A	-1
INHA	N/A	1	N/A
Hif1	N/A	N/A	1
miR-5701 (miRNAs w/seed UAUUGUC)	N/A	N/A	1
miR-181d-3p (miRNAs w/seed CCACCGG)	N/A	N/A	1
miR-4503 (miRNAs w/seed UUAAGCA)	N/A	N/A	-1
tetrabromobisphenol A	N/A	N/A	1
miR-4424 (miRNAs w/seed GAGUUAA)	1	N/A	N/A
RGS1	N/A	N/A	1
miR-27a-5p (miRNAs w/seed GGGCUUA)	1	N/A	N/A
growth factor	N/A	-1	N/A
SAHM1	N/A	N/A	-1
miR-676 (and other miRNAs w/seed CGUCCUG)	1	N/A	N/A
MACROH2A1	0	N/A	1
miR-645 (miRNAs w/seed CUAGGCU)	N/A	1	N/A
miR-122b-3p (and other miRNAs w/seed AACACCA)	1	N/A	N/A
CSN5i-3	N/A	N/A	-1
BTC	N/A	-1	N/A
miR-6767-5p (miRNAs w/seed CGCAGAC)	0	N/A	-1
miR-6070 (miRNAs w/seed CGGUUCC)	1	N/A	N/A
CD3 (family)	1	N/A	0
IFT88	-1	N/A	0
particulate matter	N/A	N/A	-1
CD247	1	N/A	N/A
miR-3571 (and other miRNAs w/seed ACACACU)	N/A	1	N/A
miR-4684-3p (miRNAs w/seed GUUGCAA)	N/A	1	N/A
H2AB3	-1	N/A	N/A
ADCY	N/A	N/A	1
RNF138	N/A	N/A	-1
miR-5683 (miRNAs w/seed ACAGAUG)	N/A	N/A	-1
miR-122b-5p (miRNAs w/seed UUAGUGU)	N/A	-1	N/A
miR-4776-5p (miRNAs w/seed UGGACCA)	N/A	N/A	-1
NELFB	N/A	N/A	-1
miR-8063 (miRNAs w/seed CAAAAUC)	N/A	1	N/A
miR-5694 (miRNAs w/seed AGAUCAU)	N/A	-1	N/A
miR-6772-5p (miRNAs w/seed GGGUGUA)	N/A	1	N/A
CYP1A1	N/A	1	N/A
miR-4520-3p (miRNAs w/seed UGGACAG)	N/A	-1	N/A
emapalumab	N/A	N/A	-1
miR-2909 (miRNAs w/seed UUAGGGC)	1	N/A	N/A
miR-3109-5p (miRNAs w/seed AUGGAUG)	1	N/A	N/A
miR-1276 (miRNAs w/seed AAAGAGC)	N/A	N/A	1
miR-1973 (miRNAs w/seed CCGUGCA)	N/A	N/A	1
miR-4804-5p (miRNAs w/seed UGGACGG)	1	N/A	N/A
miR-3177-3p (miRNAs w/seed GCACGGC)	N/A	1	N/A
growth hormone	-0.123	0.199	0.665
pentobarbital	0.987	N/A	N/A
STAT5A	-0.928	N/A	-0.055
ID2	-0.703	0	-0.28
RORA	-0.396	N/A	-0.586
BCL2L1	-0.762	N/A	0.218
panobinostat	0.881	N/A	-0.098
gemfibrozil	-0.887	N/A	0.09
daunorubicin	0.975	N/A	N/A
miR-6732-5p (and other miRNAs w/seed AGGGGGU)	0.477	-0.262	-0.232
pravastatin	N/A	N/A	-0.97
NQO1	0.97	N/A	N/A
N-acetyl-L-cysteine	0.342	0.524	-0.099
gefitinib	0.343	0.218	-0.404
HSF1	N/A	-0.557	0.407
APLN	0.504	0.305	0.152
APH-1	-0.478	N/A	-0.478
PTGER2	N/A	-0.956	N/A
ZEB1	N/A	0.896	-0.059
miR-143-3p (and other miRNAs w/seed GAGAUGA)	-0.308	N/A	-0.647
miR-605-3p (miRNAs w/seed GAAGGCA)	N/A	0.378	0.577
cytarabine	-0.187	N/A	0.766
sphingosine-1-phosphate	N/A	-0.602	0.345
UCHL1	0.721	N/A	0.225
nimesulide	N/A	0.943	N/A
CRY2	0.943	N/A	N/A
ATG7	-0.685	0.04	0.215
PHB1	N/A	0.937	N/A
3M-002	N/A	-0.776	0.16
P2RX7	N/A	N/A	0.934
mir-7 (includes others)	N/A	N/A	0.928
perilla alcohol	0.927	N/A	N/A
CL 316243	N/A	N/A	0.927
resolvin E1	N/A	N/A	0.927
RND3	N/A	N/A	0.927
temozolomide	0.072	N/A	0.853
NCOA1	0	0.277	0.647
mir-29 (includes others)	N/A	0.919	N/A
galactosylceramide-alpha	N/A	N/A	-0.919
miR-5624-3p (and other miRNAs w/seed UAAGGCA)	0.914	N/A	N/A
RIPK1	0.398	-0.208	0.303
LYN	N/A	N/A	-0.908
ITGA5	N/A	N/A	0.908
NR1H2	N/A	N/A	0.907
miR-3616-3p (miRNAs w/seed GAGGGCA)	0.905	N/A	N/A
EPO	0.16	-0.64	0.101
artesunic acid	N/A	N/A	0.9
ILF3	-0.758	N/A	-0.142
CXCR3	N/A	-0.9	N/A
secondhand smoke	N/A	N/A	0.898
GATA6	N/A	0.897	N/A
IL4R	N/A	N/A	0.896
calphostin C	0.895	N/A	N/A
IDR-1002	0.447	N/A	-0.447
ShK-223	0	0.447	-0.447
miR-6408 (miRNAs w/seed ACAUGGG)	N/A	-0.447	-0.447
miR-6538 (miRNAs w/seed GCGGGCU)	-0.447	N/A	-0.447
miR-6869-3p (miRNAs w/seed GCCGCGC)	N/A	-0.447	0.447
TANK	-0.2	-0.686	N/A
PLAU	-0.883	N/A	N/A
EIF2AK4	N/A	-0.883	N/A
FOSL2	N/A	N/A	-0.882
bryostatin 1	N/A	N/A	-0.882
andrographolide	N/A	N/A	0.882
ZHX2	N/A	N/A	-0.882
piceatannol	N/A	N/A	0.882
everolimus	-0.878	N/A	N/A
CFTR	0.152	0	-0.726
NR1I2	-0.6	N/A	0.277
nitrofurantoin	0	0.264	-0.612
TRIM28	-0.166	-0.025	-0.676
naloxone	N/A	0.862	N/A
R-WIN 55,212	0.858	N/A	N/A
NR1H3	0.09	0.096	0.668
mir-130 (includes others)	N/A	N/A	0.854
HOXA11-AS	N/A	N/A	-0.851
emodin	N/A	N/A	0.85
WTAP	-0.849	N/A	N/A
ADRB2	N/A	N/A	0.849
hydrochloric acid	-0.849	N/A	N/A
thiazolidinedione	N/A	-0.849	N/A
EPCAM	0.849	N/A	N/A
TNFSF9	N/A	N/A	-0.849
quercetin	-0.81	0.004	0.034
triamcinolone acetonide	-0.194	-0.213	-0.44
vitamin E	-0.2	N/A	-0.647
miR-4787-5p (and other miRNAs w/seed CGGGGGU)	N/A	N/A	-0.847
dobesilic acid	N/A	N/A	-0.845
empagliflozin	N/A	N/A	0.845
miR-6902-3p (miRNAs w/seed CAUGUGA)	0.555	N/A	-0.277
miR-7113-5p (and other miRNAs w/seed CCAGGGA)	0.832	N/A	N/A
n-3 fatty acids	N/A	0.832	N/A
SYVN1	0	0	0.832
ferulic acid	N/A	N/A	0.832
miR-5110 (and other miRNAs w/seed GAGGAGG)	0.832	N/A	N/A
citric acid	N/A	N/A	-0.83
UBR2	-0.447	N/A	-0.378
miR-7037-3p (miRNAs w/seed GUCUCCU)	N/A	-0.447	0.378
miR-1198-3p (miRNAs w/seed AGCUAGC)	-0.378	N/A	-0.447
ketamine	-0.821	N/A	N/A
mevalonic acid	N/A	N/A	-0.818
SAA	N/A	N/A	-0.817
miR-6499-5p (miRNAs w/seed CGGGCGC)	N/A	N/A	-0.816
miR-155-3p (miRNAs w/seed UCCUACC)	-0.816	N/A	N/A
Fc gamma receptor	N/A	N/A	-0.816
miR-3100-5p (miRNAs w/seed UGGGAAC)	N/A	N/A	-0.816
miR-4707-5p (miRNAs w/seed CCCCGGC)	N/A	N/A	-0.816
MXD1	N/A	N/A	0.816
miR-4638-3p (and other miRNAs w/seed CUGGACA)	N/A	N/A	-0.816
miR-6741-5p (and other miRNAs w/seed UGGGUGC)	N/A	0.816	N/A
miR-702-3p (miRNAs w/seed GCCCACC)	N/A	0.816	N/A
miR-365-1-5p (and other miRNAs w/seed GGGACUU)	N/A	-0.816	N/A
miR-1200 (miRNAs w/seed UCCUGAG)	-0.816	N/A	0
miR-6841-5p (miRNAs w/seed AGGGUAC)	0.816	N/A	N/A
miR-624-5p (miRNAs w/seed AGUACCA)	0.816	N/A	N/A
miR-4433b-5p (miRNAs w/seed UGUCCCA)	0.816	N/A	N/A
RGS2	N/A	0	-0.816
miR-1255b-5p (and other miRNAs w/seed GGAUGAG)	-0.816	N/A	N/A
miR-6856-3p (miRNAs w/seed ACAGCCC)	0.816	N/A	N/A
miR-6400 (miRNAs w/seed UCUUGCU)	-0.816	N/A	N/A
miR-8070 (miRNAs w/seed UGUGAUU)	0	N/A	-0.816
STAR	N/A	N/A	-0.816
HMGXB4	N/A	N/A	-0.816
miR-6875-3p (miRNAs w/seed UUCUUCC)	0.816	N/A	N/A
miR-6346 (and other miRNAs w/seed AGCAGGU)	N/A	-0.816	N/A
methylmercury	0	N/A	-0.816
eplerenone	0.152	0.532	0.128
gamma-tocotrienol	N/A	0.6	0.212
N-CoR	0.811	N/A	N/A
fasudil	N/A	N/A	0.811
alvocidib	N/A	0.805	N/A
Casp4	N/A	N/A	0.804
[truncated: 496 more rows]

[truncated: 3 more sheets: Table S11, Table S12, Table S13]
